# Supplementary material for: TET2 lesions enhance the aggressiveness of CEBPA-mutant acute myeloid leukemia by rebalancing GATA2 expression
Source: Nat Commun. 2023 Oct 4;14:6185. doi: 10.1038/s41467-023-41927-x (PMC10550934; doi:10.1038/s41467-023-41927-x)
Supplement: Supplementary file 4 — Source Data File [file 41467_2023_41927_MOESM4_ESM.xlsx]

## Sheet: Figure 1
Figure 1a
Data from Supplemental table 1	Co-occuring mutation	Positive cases (n)	Total cases analysed (n)	Persentage (%)
	GATA2	142	555	25.5856
	TET2	107	542	19.7417
	WT1	103	556	18.5252
	NRAS	75	453	16.5563
	FLT3	67	557	12.0287
	CRSR3	34	336	10.119
	DNMT3A	32	453	7.06402
	KIT	23	402	5.72139
	IDH1/2	30	557	5.386
	ASXL1	26	557	4.66786
	EZH2	21	402	5.22388
	RUNX1	12	425	2.82353
	KRAS	9	321	2.80374
	SRSF2	10	402	2.48756
	NPM1	13	557	2.33393
	PTPN11	4	321	1.24611
Figure 1b
	CEBPADM-TET2mut		CEBPADM-TET2wt
	1	1	1	1
	24	1	11	0
	25	1	19	0
	29	1	21	1
	32	1	26	1
	61	1	27	1
	68	1	34	0
	72	1	47	1
	79	0	59	1
	81	0	60	0
	95	1	86	1
	153	0	89	1
	161	1	113	0
	195	0	127	0
	202	0	142	1
	208	0	167	0
	237	0	189	0
	252	1	206	0
	254	0	210	0
	332	1	222	0
	344	1	229	1
	516	1	249	0
	629	0	273	0
	673	1	286	1
	756	1	290	0
	886	0	360	1
	893	1	361	1
	931	1	415	1
	1084	0	430	1
	1112	0	476	0
	1232	1	485	1
	2073	0	491	1
	2099	0	494	0
	2216	0	509	0
	2902	0	522	0
			530	0
			549	1
			550	0
			657	1
			702	0
			741	0
			748	1
			824	0
			905	0
			909	0
			931	0
			934	0
			936	0
			989	0
			1088	1
			1169	0
			1199	0
			1217	0
			1302	0
			1364	0
			1399	1
			1472	0
			1480	0
			1504	1
			1525	0
			1573	0
			1682	0
			1708	0
			1856	0
			1881	0
			1888	0
			1894	0
			1999	0
			2082	0
			2252	0
			2332	0
			2343	0
			2370	0
			2422	0
			2554	0
			2614	0
			2687	0
			2758	0
			2776	0
			3013	0
			3263	0
			3283	0
			3499	0
			3751	0	1=event; 0=cencored
Figure 1c	See degenes_beatAML_CEBPA-NT_Fig1c

## Sheet: degenes_beatAML_CEBPA-NT_Fig1c
GeneID	Gene Symbol	baseMean	log2FoldChange	lfcSE	stat	pvalue	padj
6781	STC1	41.758	9.14978	2.70433	3.38338	0.000716006	0.0112987
8091	HMGA2	22.1042	7.28478	1.48535	4.90442	9.3706e-07	0.000153458
84935	MEDAG	58.2118	7.14702	1.68224	4.24851	2.152e-05	0.00123115
8854	ALDH1A2	14.5344	6.77644	1.57116	4.31302	1.61043e-05	0.0010112
26167	PCDHB5	27.5144	6.69165	2.15303	3.10802	0.00188343	0.0208484
480	ATP1A4	71.0881	6.67349	1.10491	6.03985	1.54261e-09	1.89393e-06
9052	GPRC5A	11.0062	6.64078	1.90307	3.48951	0.000483906	0.00875918
6857	SYT1	24.0815	6.62775	1.10144	6.01737	1.77269e-09	1.89393e-06
54328	GPR173	9.30431	6.49375	1.79267	3.6224	0.000291883	0.00635008
2258	FGF13	64.9879	6.45809	1.37002	4.71388	2.43041e-06	0.000275462
56128	PCDHB8	8.97975	6.35105	1.32763	4.78373	1.72069e-06	0.000223083
643401	PURPL	11.069	6.3432	1.92522	3.2948	0.000984916	0.0138843
100129662	FGF13-AS1	5.8208	6.29571	2.31401	2.72069	0.00651459	0.0451114
7837	PXDN	267.309	6.16515	1.76896	3.48518	0.00049181	0.00883639
154092	LINC01010	3.61768	6.14634	1.66073	3.70098	0.000214768	0.00529456
6662	SOX9	11.5068	6.13825	1.37431	4.46644	7.95316e-06	0.000639839
51700	CYB5R2	50.6344	6.09198	1.24035	4.9115	9.03821e-07	0.000149429
3569	IL6	117.409	6.04595	1.12043	5.3961	6.81033e-08	2.27276e-05
402665	IGLON5	590.779	5.86457	1.14866	5.10558	3.29781e-07	7.07498e-05
55211	DPPA4	553.107	5.7543	1.57956	3.64298	0.000269497	0.00604056
79974	CPED1	171.059	5.73296	1.0081	5.68692	1.2935e-08	7.06369e-06
100127983	C8orf88	48.6812	5.69432	1.18116	4.82096	1.42868e-06	0.000201142
6369	CCL24	35.0383	5.67625	1.0156	5.58906	2.28304e-08	1.02857e-05
84302	PGAP4	9.34012	5.66841	1.67321	3.38774	0.000704718	0.0111892
5352	PLOD2	39.8806	5.59929	1.15321	4.85541	1.20138e-06	0.00017746
8572	PDLIM4	22.0043	5.53831	0.890533	6.21909	5.00052e-10	9.37669e-07
51085	MLXIPL	11.5138	5.49801	1.24002	4.43382	9.25787e-06	0.000700992
89874	SLC25A21	41.1469	5.45256	1.31665	4.14123	3.45442e-05	0.00165613
1793	DOCK1	61.7523	5.42589	1.12852	4.80798	1.52466e-06	0.000211353
6347	CCL2	469.694	5.38404	1.40756	3.82509	0.000130727	0.0039298
1363	CPE	8.99269	5.35146	1.00289	5.33606	9.4989e-08	2.80622e-05
158326	FREM1	18.3965	5.34413	1.30193	4.10479	4.04682e-05	0.00183195
1370	CPN2	8.86447	5.34382	1.45148	3.68164	0.000231741	0.0055095
101928977	LOC101928977	8.47824	5.32952	0.980155	5.43742	5.40569e-08	1.94832e-05
5318	PKP2	143.721	5.19728	1.06765	4.86794	1.12765e-06	0.000169346
9915	ARNT2	13.966	5.18316	1.12869	4.5922	4.38598e-06	0.000440661
54830	NUP62CL	9.66781	5.16791	1.17148	4.41144	1.02687e-05	0.000752986
390	RND3	22.6637	5.11548	1.29137	3.96127	7.45516e-05	0.00270321
449491	DEFA8P	136.137	5.07707	1.47647	3.43867	0.000584587	0.00984564
222389	BEND7	24.2256	5.07377	1.39245	3.64378	0.000268659	0.00602927
57717	PCDHB16	8.55025	5.04203	1.26455	3.9872	6.68565e-05	0.00253354
815	CAMK2A	5.26464	5.00588	1.81851	2.75274	0.00590987	0.0422794
342931	RFPL4A	9.96998	4.99377	1.72779	2.89027	0.00384914	0.0328746
151354	LRATD1	3.6401	4.97731	1.83048	2.71913	0.0065454	0.045228
56603	CYP26B1	8.10418	4.97471	1.29171	3.85126	0.000117509	0.00366373
7980	TFPI2	3.58172	4.9624	1.1994	4.13741	3.51251e-05	0.00167016
340075	ARSI	5.39756	4.95539	1.82505	2.7152	0.00662357	0.0455064
146723	CD300LD-AS1	3.55103	4.94118	1.53969	3.2092	0.00133103	0.0166689
10501	SEMA6B	403.311	4.93467	0.644132	7.66095	1.8456e-14	3.32595e-10
23242	COBL	4.48082	4.90641	1.41267	3.47316	0.000514373	0.00905255
121227	LRIG3	5.05385	4.90336	1.36552	3.59084	0.000329612	0.00686697
164045	HFM1	9.7186	4.89882	1.61561	3.03217	0.002428	0.0243489
117583	PARD3B	16.63	4.84784	1.1324	4.28103	1.86027e-05	0.0011212
170685	NUDT10	23.6636	4.84531	1.47668	3.28122	0.0010336	0.0142574
5950	RBP4	8.02189	4.77369	1.17128	4.07561	4.58944e-05	0.00196747
6383	SDC2	125.104	4.77063	0.918115	5.19612	2.03496e-07	4.88959e-05
100131635	LOC100131635	8.7756	4.75087	1.08352	4.38466	1.16166e-05	0.000805165
1004	CDH6	5.83478	4.73417	1.62859	2.90691	0.00365016	0.0319939
6422	SFRP1	19.2825	4.72166	1.66678	2.8328	0.00461421	0.0367607
26577	PCOLCE2	164.762	4.71625	1.60223	2.94355	0.00324471	0.0294588
9914	ATP2C2	215.468	4.71174	0.881242	5.3467	8.95726e-08	2.69031e-05
3036	HAS1	92.6631	4.70778	1.07509	4.37895	1.19252e-05	0.000819058
6096	RORB	4.78805	4.69668	1.32783	3.53712	0.000404518	0.00774689
7057	THBS1	5969.23	4.63427	0.859374	5.39261	6.94408e-08	2.27526e-05
2122	MECOM	9.21015	4.61231	1.56529	2.94662	0.00321264	0.0292843
9332	CD163	5142.47	4.60689	0.806523	5.71203	1.11633e-08	6.62538e-06
10439	OLFM1	33.5284	4.60345	1.3815	3.33222	0.00086156	0.0127998
9507	ADAMTS4	41.2858	4.57266	0.776079	5.892	3.81558e-09	3.26705e-06
6374	CXCL5	50.0551	4.54179	0.685401	6.62647	3.43801e-11	1.54891e-07
2167	FABP4	65.6681	4.54072	1.23062	3.6898	0.000224434	0.00539989
771	CA12	7.04067	4.51951	1.13378	3.98621	6.71362e-05	0.00253354
55323	LARP6	4.71734	4.49023	1.22179	3.67512	0.00023774	0.00560773
23500	DAAM2	90.5607	4.47076	1.19676	3.73572	0.000187176	0.00486037
1118	CHIT1	1130.47	4.458	1.38935	3.20869	0.00133341	0.016687
374491	TPTE2P6	20.875	4.45632	1.11127	4.01013	6.06866e-05	0.00237856
6690	SPINK1	3.69421	4.4556	1.33198	3.34509	0.000822559	0.0124045
1780	DYNC1I1	4.03553	4.45371	1.34177	3.31927	0.000902537	0.0131697
7216	TRO	59.6466	4.42616	0.80419	5.50388	3.7152e-08	1.52163e-05
84624	FNDC1	10.5385	4.40508	1.47911	2.9782	0.00289942	0.0274851
163259	DENND2C	74.125	4.4025	0.844688	5.21199	1.8683e-07	4.62088e-05
11025	LILRB3	236.231	4.39192	1.07164	4.0983	4.16204e-05	0.00186004
56133	PCDHB2	3.23917	4.38589	1.1944	3.67204	0.000240618	0.00565343
196051	PLPP4	23.6979	4.38296	1.17953	3.71584	0.000202533	0.00508658
56125	PCDHB11	17.1169	4.3806	1.39672	3.13634	0.00171069	0.0195363
1462	VCAN	40481.1	4.31722	0.8836	4.88594	1.02936e-06	0.000158548
342510	CD300E	6062.18	4.31162	0.937774	4.59772	4.27144e-06	0.000432447
11155	LDB3	22.4935	4.30576	0.826182	5.21163	1.87184e-07	4.62088e-05
23194	FBXL7	7.42652	4.28441	1.4495	2.95579	0.00311866	0.0287896
7552	ZNF711	1028.49	4.24569	1.14176	3.71854	0.000200375	0.00505736
1293	COL6A3	341.391	4.21435	0.882868	4.77347	1.81078e-06	0.000229803
5468	PPARG	45.4229	4.20688	0.865203	4.8623	1.16027e-06	0.000172803
441518	RTL8B	12.7797	4.19161	0.78838	5.31674	1.05644e-07	3.02191e-05
80114	BICC1	23.7796	4.17207	1.1772	3.54407	0.000394005	0.00765003
3624	INHBA	225.115	4.155	0.861739	4.82165	1.42377e-06	0.000201142
64838	FNDC4	7.76503	4.14916	1.18627	3.49764	0.000469389	0.00857027
287	ANK2	17.1715	4.13268	0.998219	4.14005	3.47223e-05	0.00165976
5137	PDE1C	3.79332	4.12666	1.00868	4.09117	4.29205e-05	0.00187986
112464	CAVIN3	6.77713	4.11737	1.03495	3.97834	6.93978e-05	0.00257859
196740	VSTM4	12.5191	4.08266	1.1163	3.6573	0.000254889	0.00581437
84858	ZNF503	598.535	4.05866	0.868602	4.67263	2.97365e-06	0.00031709
881	CCIN	35.0741	4.05362	0.923658	4.38866	1.14051e-05	0.000796632
8777	MPDZ	10.3957	4.04247	1.27346	3.1744	0.00150148	0.0180075
2201	FBN2	833.665	4.03627	0.848023	4.75963	1.93949e-06	0.000237765
2195	FAT1	31.9643	4.01732	1.15677	3.47289	0.000514892	0.00905255
929	CD14	4415.28	4.0084	0.809167	4.95374	7.28022e-07	0.000128624
3915	LAMC1	452.07	4.00071	0.684492	5.84478	5.07224e-09	3.80862e-06
84225	ZMYND15	126.759	3.99361	0.814572	4.90271	9.45224e-07	0.000153458
3791	KDR	44.1051	3.99344	1.15989	3.44294	0.000575433	0.00978291
56131	PCDHB4	2.80017	3.99146	1.32563	3.01099	0.00260399	0.0255174
64168	NECAB1	52.1125	3.98154	0.971796	4.0971	4.18365e-05	0.00186004
140576	S100A16	51.4755	3.9636	1.29134	3.06937	0.0021451	0.0225021
203100	HTRA4	68.129	3.95737	0.887733	4.45784	8.27902e-06	0.000655563
388121	TNFAIP8L3	14.0548	3.92252	0.885871	4.42787	9.51686e-06	0.000711632
65975	STK33	38.3073	3.91855	0.889825	4.40374	1.06402e-05	0.000759383
3311	HSPA7	786.551	3.91638	0.940497	4.16417	3.12494e-05	0.00156429
8476	CDC42BPA	320.757	3.89579	0.928125	4.19748	2.69896e-05	0.00142052
9935	MAFB	3799.85	3.89361	0.861186	4.52121	6.14868e-06	0.000551271
844	CASQ1	95.3298	3.86518	0.70827	5.45721	4.83662e-08	1.81585e-05
84076	TKTL2	8.0183	3.86004	1.19451	3.23147	0.00123154	0.0159094
9411	ARHGAP29	28.2819	3.84384	1.25587	3.0607	0.00220817	0.0229489
6623	SNCG	2.85023	3.8359	1.18169	3.24612	0.0011699	0.0153665
1910	EDNRB	45.4569	3.82838	0.764936	5.00483	5.59116e-07	0.000104957
5654	HTRA1	22.5022	3.82175	1.01068	3.78134	0.000155984	0.00437477
57221	ARFGEF3	25.7834	3.80877	0.887544	4.29135	1.77586e-05	0.00108484
8685	MARCO	251.93	3.79635	0.856914	4.43026	9.41216e-06	0.000709693
643224	TUBBP5	14.5382	3.7827	1.07601	3.51548	0.000438966	0.00818056
2239	GPC4	31.0898	3.77986	1.18121	3.2	0.00137428	0.0169513
51129	ANGPTL4	91.4067	3.7686	0.650265	5.79548	6.8125e-09	4.54697e-06
4885	NPTX2	114.284	3.759	1.1806	3.18398	0.00145263	0.0175337
4336	MOBP	8.62733	3.75206	1.38101	2.71689	0.00658979	0.0453904
4256	MGP	32.865	3.7495	0.703299	5.3313	9.75108e-08	2.83426e-05
6542	SLC7A2	41.6333	3.74865	1.11965	3.34805	0.000813821	0.0123036
4854	NOTCH3	179.622	3.74508	0.797654	4.69512	2.66451e-06	0.000296402
6567	SLC16A2	7.43853	3.74461	1.07053	3.49792	0.00046891	0.00857021
4040	LRP6	433.522	3.74181	0.892405	4.19295	2.75347e-05	0.00143701
79168	LILRA6	77.5332	3.72515	1.07057	3.4796	0.000502157	0.00892444
10579	TACC2	4.68186	3.71571	1.21861	3.04914	0.00229499	0.0234526
100506413	DOCK4-AS1	3.79192	3.70554	1.32758	2.79121	0.00525122	0.0393645
1669	DEFA4	15215.7	3.69453	1.35657	2.72344	0.00646067	0.0448316
126868	MAB21L3	5.48071	3.6933	1.12637	3.27893	0.00104201	0.0142799
10924	SMPDL3A	198.48	3.68956	0.805842	4.57851	4.6829e-06	0.000458644
11227	GALNT5	6.40119	3.66253	1.12383	3.25897	0.00111817	0.0148594
777	CACNA1E	28.2126	3.6561	1.01714	3.59449	0.00032503	0.00681089
374	AREG	13242.9	3.63485	1.1005	3.3029	0.000956891	0.0136425
8613	PLPP3	224.41	3.63435	1.14917	3.1626	0.00156368	0.0185024
1514	CTSL	1777.88	3.63088	0.80608	4.50437	6.6571e-06	0.000571538
29931	LINC00312	2.96178	3.62808	0.998266	3.63438	0.000278649	0.00615787
23179	RGL1	310.994	3.62426	0.632277	5.73208	9.92051e-09	6.16474e-06
4651	MYO10	66.8277	3.62002	0.639307	5.66242	1.4925e-08	7.80451e-06
2831	NPBWR1	4.90588	3.60286	0.952196	3.78373	0.000154494	0.00435702
285590	SH3PXD2B	474.493	3.5987	0.656677	5.48016	4.24931e-08	1.62929e-05
342184	FMN1	177.989	3.59802	0.84	4.28335	1.84099e-05	0.0011133
729830	FHIP1A	30.5722	3.58413	0.85777	4.17843	2.93531e-05	0.0014985
10993	SDS	41.767	3.57827	0.68419	5.22993	1.69573e-07	4.42879e-05
340206	TREML3P	87.0681	3.56376	1.02207	3.48681	0.000488822	0.00880906
4837	NNMT	57.2811	3.56331	0.989832	3.59992	0.000318319	0.00673513
64129	TINAGL1	17.9767	3.56146	1.11698	3.18847	0.0014303	0.0174145
84293	PRXL2A	97.6729	3.56042	0.728238	4.88909	1.01305e-06	0.000158414
27287	VENTX	934.978	3.55332	1.00118	3.54911	0.000386531	0.00755496
192217	OXCT2P1	3.36289	3.54633	1.08094	3.28078	0.00103519	0.0142624
55365	TMEM176A	429.534	3.54399	0.969569	3.65522	0.000256958	0.00583939
57698	SHTN1	339.872	3.5423	0.950934	3.72507	0.00019526	0.00497227
56917	MEIS3	5.75475	3.54218	1.09799	3.22605	0.0012551	0.0161559
54757	FAM20A	163.566	3.5413	0.566222	6.25426	3.99417e-10	8.99737e-07
10810	WASF3	77.4679	3.52978	0.683679	5.16292	2.43125e-07	5.76494e-05
133396	IL31RA	43.4823	3.52886	0.900982	3.91668	8.97783e-05	0.00308415
165215	FAM171B	42.8793	3.51315	1.20409	2.91769	0.0035264	0.0312282
443	ASPA	6.5189	3.51144	0.990115	3.54649	0.000390394	0.00761395
308	ANXA5	3712.25	3.50545	0.578296	6.06168	1.34704e-09	1.86731e-06
8600	TNFSF11	5.40539	3.50256	1.12259	3.12007	0.00180806	0.0202631
399959	MIR100HG	14.1485	3.49733	0.771088	4.53557	5.74479e-06	0.000530907
6590	SLPI	1431.71	3.49422	0.865046	4.03935	5.36007e-05	0.002178
3005	H1-0	9003.73	3.487	0.86234	4.04364	5.26266e-05	0.00215053
336	APOA2	44.4977	3.48594	0.634422	5.49467	3.91434e-08	1.55674e-05
84419	C15orf48	28.7576	3.47696	0.941186	3.69424	0.000220547	0.0053709
131034	CPNE4	18.0334	3.4755	0.92909	3.74076	0.000183464	0.00480554
2013	EMP2	42.6957	3.4633	1.21607	2.84795	0.00440023	0.0356389
5358	PLS3	37.6671	3.46328	1.26684	2.7338	0.00626083	0.0439527
146894	CD300LG	3.15864	3.45664	0.914139	3.7813	0.00015601	0.00437477
28959	TMEM176B	956.653	3.45593	0.906178	3.81375	0.000136877	0.00407958
9564	BCAR1	22.1637	3.4547	1.02658	3.36526	0.000764727	0.0118905
6295	SAG	4.18093	3.4518	1.18896	2.90322	0.00369346	0.032077
4481	MSR1	296.808	3.43729	0.698543	4.92066	8.62539e-07	0.000148036
3400	ID4	32.1696	3.43323	1.06612	3.22031	0.00128052	0.0162609
5166	PDK4	301.401	3.43146	0.716129	4.79168	1.65391e-06	0.000218638
1003	CDH5	28.8069	3.42753	0.908314	3.77351	0.000160965	0.00446958
3488	IGFBP5	161.831	3.42068	1.25732	2.72062	0.006516	0.0451114
25937	WWTR1	39.3397	3.41057	0.844954	4.03639	5.42794e-05	0.00219383
4283	CXCL9	25.9182	3.41004	0.889573	3.83334	0.000126413	0.00384163
712	C1QA	735.231	3.40949	0.798839	4.26805	1.97188e-05	0.00116478
338339	CLEC4D	469.383	3.40944	0.914604	3.72777	0.000193179	0.00495809
159371	SLC35G1	18.1148	3.4018	0.962354	3.53487	0.00040797	0.00777171
25803	SPDEF	4.86291	3.39709	1.09377	3.10584	0.0018974	0.0209773
5087	PBX1	54.8706	3.39267	1.00959	3.36043	0.000778217	0.0119968
55970	GNG12	30.2442	3.39059	1.12185	3.02231	0.00250851	0.0248384
1440	CSF3	3.68165	3.37598	1.04773	3.22219	0.00127213	0.0162552
84203	TXNDC2	10.4872	3.37187	0.761673	4.42693	9.55857e-06	0.000711798
4868	NPHS1	3.94738	3.36486	0.851682	3.95084	7.78769e-05	0.00279566
79836	LONRF3	177.51	3.34936	0.704124	4.75678	1.96704e-06	0.000239513
253650	ANKRD18A	457.65	3.34927	1.06986	3.13056	0.00174473	0.0197747
3274	HRH2	1229.32	3.3492	0.543057	6.16731	6.94602e-10	1.09511e-06
3554	IL1R1	637.499	3.33836	0.673906	4.95375	7.27961e-07	0.000128624
3625	INHBB	12.8924	3.3306	0.763087	4.36464	1.27331e-05	0.000864221
83857	TMTC1	23.4889	3.32512	0.849494	3.91423	9.06917e-05	0.00310124
10076	PTPRU	24.7689	3.31041	0.840595	3.93817	8.21052e-05	0.00288425
9056	SLC7A7	3291.07	3.3093	0.804716	4.11238	3.91593e-05	0.00179109
4495	MT1G	6.36334	3.2985	1.19265	2.76568	0.00568038	0.04131
58191	CXCL16	1943.85	3.29738	0.732057	4.50427	6.66017e-06	0.000571538
6586	SLIT3	7.55788	3.29365	0.974698	3.37915	0.000727116	0.011444
2153	F5	1688.5	3.28243	0.618558	5.30659	1.11697e-07	3.14513e-05
5074	PAWR	47.1058	3.27696	1.06275	3.08349	0.00204591	0.0219199
23328	SASH1	32.3214	3.26812	0.972835	3.35938	0.000781173	0.0120013
2069	EREG	2288.45	3.26278	1.15809	2.81738	0.00484169	0.0377206
5138	PDE2A	74.3651	3.2532	0.749024	4.34326	1.40387e-05	0.000915084
154664	ABCA13	3208.94	3.25298	0.85918	3.78615	0.000153001	0.00434208
3371	TNC	261.06	3.24797	1.03041	3.15211	0.00162096	0.0188948
713	C1QB	615.496	3.23972	0.829244	3.90684	9.35112e-05	0.00317956
4647	MYO7A	168.241	3.23511	0.73321	4.41226	1.02297e-05	0.000752986
6272	SORT1	3476.12	3.22711	0.67537	4.77828	1.76804e-06	0.000227584
3589	IL11	16.9437	3.22664	0.865974	3.72603	0.000194523	0.00497227
79887	PLBD1	8237.96	3.22425	0.742326	4.34344	1.40267e-05	0.000915084
8825	LIN7A	409.584	3.22098	1.19326	2.69931	0.00694842	0.0469868
7018	TF	237.937	3.21045	0.570297	5.62944	1.80797e-08	8.8495e-06
7056	THBD	995.961	3.20866	0.611047	5.25108	1.51214e-07	4.00739e-05
56977	STOX2	152.055	3.20225	1.13163	2.82976	0.00465836	0.0369166
100616157	MIR4772	15.371	3.19846	0.918274	3.48312	0.000495606	0.00885166
400935	IL17REL	3.65813	3.19287	0.957874	3.33328	0.00085827	0.0127615
7291	TWIST1	14.4141	3.19132	0.931904	3.42451	0.000615904	0.0101967
29995	LMCD1	16.7958	3.18167	0.798314	3.98549	6.73418e-05	0.00253354
101928988	LOC101928988	8.07044	3.18106	0.928941	3.42439	0.000616182	0.0101967
56975	FAM20C	463.966	3.17808	0.566379	5.61123	2.00898e-08	9.38388e-06
58489	ABHD17C	570.299	3.16862	0.688856	4.59982	4.22846e-06	0.000430515
1839	HBEGF	1759.78	3.16833	0.845093	3.74909	0.000177475	0.00471028
100996342	LINC01664	4.05426	3.16368	0.90481	3.49652	0.000471376	0.00859784
51313	GASK1B	1680.73	3.16206	0.980484	3.225	0.00125971	0.0161861
54210	TREM1	1698.51	3.15889	0.783599	4.03126	5.54789e-05	0.00223166
133	ADM	780.976	3.15426	0.722751	4.36424	1.27564e-05	0.000864221
2335	FN1	688.92	3.15159	0.57186	5.51112	3.56548e-08	1.49427e-05
671	BPI	28571.9	3.1415	0.959717	3.27336	0.00106278	0.0144538
200315	APOBEC3A	136.371	3.1394	0.989416	3.17298	0.00150883	0.0180452
54453	RIN2	367.55	3.13928	0.795361	3.94699	7.91405e-05	0.00283303
64581	CLEC7A	2194.37	3.13459	0.637939	4.91362	8.94108e-07	0.000149345
55205	ZNF532	212.762	3.13436	0.711819	4.40331	1.06611e-05	0.000759383
284751	LINC01270	9.77944	3.1257	1.00157	3.12079	0.00180368	0.0202266
5627	PROS1	72.4789	3.11304	0.98649	3.15567	0.0016013	0.0187637
3784	KCNQ1	356.389	3.10893	0.728601	4.26699	1.98132e-05	0.00116478
84953	-	219.733	3.10272	0.641907	4.8336	1.34085e-06	0.000194507
442918	MIR373	4.69923	3.09817	1.03677	2.9883	0.00280533	0.0268053
9743	ARHGAP32	1150.93	3.0953	1.04914	2.95031	0.00317451	0.0290906
54795	TRPM4	16.8169	3.08378	0.79995	3.85496	0.000115749	0.00362766
285954	INHBA-AS1	23.4932	3.082	0.746523	4.12848	3.65176e-05	0.00170048
105	ADARB2	72.3205	3.07191	0.973102	3.15682	0.001595	0.0187376
2350	FOLR2	136.376	3.07047	0.63045	4.87029	1.11437e-06	0.000168757
283587	HISLA	3.78	3.06967	1.085	2.82918	0.00466681	0.0369348
1545	CYP1B1	333.04	3.06525	0.806055	3.80278	0.000143083	0.00415888
714	C1QC	523.218	3.0564	0.817921	3.7368	0.00018638	0.00485548
340205	TREML1	17.7289	3.04634	0.785213	3.87964	0.000104612	0.0034339
1048	CEACAM5	9.70956	3.04538	0.826204	3.68599	0.00022782	0.00545224
3162	HMOX1	1688.89	3.03383	0.590659	5.13636	2.80118e-07	6.38847e-05
316	AOX1	58.0236	3.02276	0.756731	3.9945	6.48319e-05	0.00248582
6556	SLC11A1	3156.68	3.02034	0.704912	4.2847	1.82984e-05	0.0011133
10157	AASS	85.5087	3.01574	0.809058	3.72746	0.000193415	0.00495809
8404	SPARCL1	56.4247	3.01517	0.846804	3.56065	0.000369937	0.0073892
23462	HEY1	18.7166	3.01453	0.841674	3.58159	0.000341506	0.00703345
152404	IGSF11	6.87874	3.01208	1.12093	2.68712	0.00720717	0.0482311
2681	GGTA1	996.937	3.00992	0.604287	4.98094	6.32767e-07	0.000117558
339751	MAP3K20-AS1	17.8268	3.00874	0.944881	3.18425	0.0014513	0.0175294
3487	IGFBP4	197.102	3.00865	0.852062	3.53102	0.00041396	0.00784335
3913	LAMB2	96.2595	2.99688	0.738814	4.05635	4.98463e-05	0.00207455
5004	ORM1	710.74	2.99232	1.12025	2.67111	0.00756002	0.0496774
4327	MMP19	163.007	2.9905	0.942415	3.17323	0.00150753	0.0180452
22895	RPH3A	47.2396	2.98816	1.02476	2.91595	0.00354604	0.0313495
7433	VIPR1	251.203	2.97322	0.837071	3.55194	0.000382408	0.00751964
102723854	LINC01819	12.3558	2.94899	0.847985	3.47765	0.000505835	0.00898094
94120	SYTL3	1349.66	2.94716	0.50844	5.79648	6.77193e-09	4.54697e-06
7421	VDR	620.075	2.94625	0.656689	4.48651	7.23982e-06	0.000601839
440503	PLIN5	100.252	2.94425	0.782184	3.76414	0.000167121	0.00453093
728	C5AR1	3944.63	2.93841	0.756665	3.88337	0.000103017	0.00340012
23554	TSPAN12	4.7151	2.93577	1.01637	2.88849	0.00387097	0.0329673
222865	TMEM130	5.48156	2.93429	1.04487	2.80828	0.00498069	0.038227
6441	SFTPD	17.3955	2.93371	0.721996	4.06333	4.83776e-05	0.00203344
389634	LINC00937	24.1031	2.93123	0.852676	3.43768	0.000586717	0.00987229
2121	EVC	33.449	2.92961	0.743084	3.9425	8.06359e-05	0.00285489
144423	GLT1D1	1069.65	2.92881	0.689993	4.24469	2.18895e-05	0.00124439
4318	MMP9	10902.2	2.92616	0.959563	3.04947	0.00229248	0.0234526
26253	CLEC4E	219.297	2.91719	0.798411	3.65374	0.000258445	0.00585106
100996541	FAM157C	139.582	2.91645	0.716272	4.07171	4.66693e-05	0.00198825
2034	EPAS1	430.652	2.9121	0.785559	3.70704	0.000209698	0.00521962
132884	EVC2	22.0908	2.90859	0.907561	3.20484	0.00135136	0.0167977
2357	FPR1	2593.63	2.90568	0.707967	4.10426	4.05608e-05	0.00183195
2219	FCN1	22246.1	2.90391	0.721844	4.0229	5.74849e-05	0.00229618
10060	ABCC9	12.1994	2.90224	1.0254	2.83034	0.00464985	0.0368654
51363	CHST15	1504.27	2.8998	0.757543	3.8279	0.000129241	0.00391439
55244	SLC47A1	33.8705	2.89543	0.877815	3.29845	0.000972202	0.0138097
338773	TMEM119	111.52	2.89526	0.71419	4.0539	5.037e-05	0.00208582
65124	SOWAHC	16.644	2.8943	0.744393	3.88814	0.000101016	0.00335132
56952	PRTFDC1	14.3867	2.8928	0.946313	3.05691	0.00223629	0.0230947
23166	STAB1	21218.5	2.89074	0.693162	4.17038	3.04098e-05	0.00153417
8437	RASAL1	27.9615	2.88844	1.05596	2.73536	0.00623113	0.0437953
5502	PPP1R1A	5.06755	2.88512	0.882958	3.26756	0.00108477	0.0146542
8933	RTL8C	193.865	2.88509	0.734826	3.92623	8.62894e-05	0.00297897
2878	GPX3	223.908	2.8843	0.535526	5.38591	7.20777e-08	2.31949e-05
383	ARG1	2232.24	2.87808	0.744138	3.86767	0.000109882	0.00354277
2220	FCN2	25.1778	2.87466	0.896649	3.206	0.00134594	0.0167746
11031	RAB31	6782.72	2.86621	0.532844	5.37908	7.48693e-08	2.36705e-05
55160	ARHGEF10L	393.438	2.86176	1.01661	2.81502	0.00487748	0.0378215
80328	ULBP2	6.51349	2.8598	1.0145	2.81891	0.00481864	0.0376079
9033	PKD2L1	7.95932	2.85868	0.78688	3.63294	0.000280215	0.00618086
9957	HS3ST1	23.2673	2.85786	0.623098	4.58654	4.50647e-06	0.000446215
333	APLP1	17.0687	2.85101	0.919671	3.10004	0.00193497	0.0212364
4326	MMP17	230.833	2.84719	0.740095	3.84706	0.000119542	0.00369513
116966	WDR17	105.135	2.84623	0.801417	3.55149	0.000383055	0.00751964
9099	USP2	31.5745	2.84253	0.799295	3.55629	0.000376125	0.00744035
100820829	MYZAP	14.6913	2.84119	0.916406	3.10036	0.00193285	0.021226
7378	UPP1	1580.2	2.83763	0.540357	5.2514	1.50948e-07	4.00739e-05
2669	GEM	19.9441	2.83072	0.968652	2.92233	0.00347422	0.0308722
6279	S100A8	59031.1	2.83016	0.793093	3.5685	0.000359024	0.00724521
79971	WLS	59.0767	2.83013	0.865935	3.26829	0.00108198	0.0146384
10160	FARP1	39.556	2.82793	0.593699	4.76324	1.90509e-06	0.00023677
11167	FSTL1	272.902	2.82737	0.855689	3.30421	0.000952451	0.0136273
57476	GRAMD1B	632.032	2.82219	0.867138	3.2546	0.00113553	0.0150355
4810	NHS	172.497	2.82123	0.769016	3.66863	0.000243858	0.00567932
440836	ODF3B	674.747	2.81855	0.593971	4.74525	2.08245e-06	0.000246894
1410	CRYAB	5.4764	2.81005	0.919362	3.05652	0.00223921	0.0231116
8787	RGS9	89.1766	2.8066	0.659536	4.25541	2.08665e-05	0.00120139
51296	SLC15A3	1353.37	2.7926	0.747262	3.73711	0.000186147	0.00485548
8120	AP3B2	23.4882	2.79144	0.78791	3.54284	0.000395839	0.00765387
101929719	LOC101929719	21.7206	2.79078	0.916381	3.04544	0.00232339	0.0236152
6280	S100A9	90802.1	2.78581	0.686723	4.05667	4.97772e-05	0.00207455
688	KLF5	822.644	2.78409	0.715144	3.89304	9.89948e-05	0.00330368
54502	RBM47	1390.47	2.78389	0.604363	4.60632	4.09851e-06	0.000422053
100616493	MIR4441	3.84209	2.7815	0.957037	2.90637	0.00365654	0.0320187
89797	NAV2	135.762	2.78131	0.626675	4.43821	9.07116e-06	0.000692676
55765	INAVA	38.2695	2.7812	1.00057	2.77961	0.00544241	0.0401464
1284	COL4A2	88.5851	2.78019	0.948828	2.93013	0.00338817	0.0302718
7850	IL1R2	256.794	2.7766	0.894431	3.10432	0.00190719	0.0210258
1960	EGR3	459.88	2.77355	0.858117	3.23214	0.00122869	0.0158866
10216	PRG4	73.2851	2.77153	0.626528	4.42364	9.70537e-06	0.000719755
102466732	MIR6774	13.5473	2.77039	1.0201	2.7158	0.00661159	0.0454686
55742	PARVA	16.7696	2.77026	1.00987	2.74318	0.00608481	0.0430354
2213	FCGR2B	236.408	2.76914	0.843737	3.28199	0.00103076	0.0142339
101929524	RETREG1-AS1	56.6346	2.76774	0.970973	2.85048	0.00436537	0.0354522
5273	SERPINB10	1749.76	2.76599	0.937765	2.94955	0.00318232	0.0291258
9853	RUSC2	534.331	2.76518	0.703364	3.93136	8.4467e-05	0.00293857
55	ACP3	1420.88	2.76459	0.701978	3.93828	8.20677e-05	0.00288425
1368	CPM	396.92	2.75838	0.723302	3.8136	0.00013696	0.00407958
7941	PLA2G7	108.265	2.7583	0.806468	3.42023	0.000625682	0.0102784
4323	MMP14	153.136	2.75502	0.560453	4.9157	8.84675e-07	0.000149345
3684	ITGAM	17865.3	2.75129	0.57431	4.79061	1.66279e-06	0.000218638
55083	KIF26B	12.1647	2.75093	1.01233	2.71742	0.00657935	0.0453434
65059	RAPH1	133.31	2.75003	0.437819	6.2812	3.35962e-10	8.6491e-07
100289473	LOC100289473	15.8707	2.74505	0.72598	3.78117	0.000156094	0.00437477
284207	METRNL	263.281	2.74196	0.720842	3.80383	0.000142475	0.00415888
53826	FXYD6	235.102	2.74055	0.557769	4.91342	8.95028e-07	0.000149345
5255	PHKA1	81.6892	2.74041	1.00052	2.73898	0.00616305	0.0434354
27299	ADAMDEC1	73.0112	2.73952	0.896897	3.05445	0.00225477	0.0232455
366	AQP9	1746.47	2.73881	0.852573	3.2124	0.00131631	0.0165189
10457	GPNMB	206.172	2.72892	0.690377	3.9528	7.72433e-05	0.00277845
3101	HK3	5166.83	2.72788	0.740876	3.68197	0.000231441	0.0055095
115265	DDIT4L	336.918	2.72398	0.916453	2.9723	0.00295574	0.0278259
81788	NUAK2	905.44	2.72253	0.72092	3.77647	0.000159067	0.00442915
650	BMP2	58.5539	2.7208	0.800678	3.39812	0.000678496	0.010859
80139	ZNF703	468.784	2.71594	0.812373	3.34322	0.000828116	0.0124548
83478	ARHGAP24	520.826	2.71293	0.620496	4.3722	1.23e-05	0.000839615
8433	UTF1	10.0622	2.70987	0.929468	2.91551	0.00355111	0.0313495
347735	SERINC2	136.837	2.70343	0.56409	4.79255	1.64675e-06	0.000218638
54206	ERRFI1	93.8358	2.70209	0.568709	4.75127	2.02139e-06	0.000244479
23136	EPB41L3	300.046	2.70176	0.782787	3.45146	0.00055757	0.00956219
1512	CTSH	2029.51	2.70122	0.596948	4.52504	6.03827e-06	0.00054578
1837	DTNA	9.97927	2.70014	0.950074	2.84203	0.00448276	0.0360803
7100	TLR5	212.024	2.69595	0.913059	2.95266	0.00315051	0.0289818
1776	DNASE1L3	38.2107	2.69322	0.990901	2.71795	0.00656881	0.0453202
100049587	SIGLEC14	1145.28	2.69309	0.783853	3.43571	0.000591012	0.00988915
59341	TRPV4	7.81032	2.68859	0.819795	3.27959	0.0010396	0.0142685
4317	MMP8	15068.7	2.68807	0.944261	2.84675	0.00441685	0.0356933
66002	CYP4F12	23.4772	2.68781	0.725058	3.70703	0.0002097	0.00521962
6506	SLC1A2	21.76	2.68728	0.897674	2.9936	0.00275703	0.0264984
79730	NSUN7	48.2079	2.68459	0.80591	3.33113	0.000864947	0.0128184
4774	NFIA	420.971	2.68222	0.946454	2.83397	0.00459743	0.0367587
23232	TBC1D12	37.9265	2.68172	0.572825	4.68157	2.84682e-06	0.00031282
9314	KLF4	2434.39	2.67855	0.721703	3.71143	0.000206095	0.00515838
55356	SLC22A15	1484.05	2.67821	0.786957	3.40325	0.000665905	0.0107337
285513	GPRIN3	802.464	2.67283	0.564666	4.73347	2.20712e-06	0.000257405
10468	FST	20.7175	2.67279	0.904336	2.95553	0.00312134	0.0287896
26051	PPP1R16B	4259.71	2.6661	0.845691	3.15257	0.00161839	0.018877
285419	LINC01091	28.5168	2.66594	0.846843	3.14809	0.00164342	0.0190825
4199	ME1	68.0271	2.66459	0.629591	4.23226	2.31353e-05	0.0012711
6236	RRAD	36.5958	2.66264	0.618988	4.3016	1.69568e-05	0.0010501
101928290	PLBD1-AS1	12.3948	2.65991	0.778119	3.41839	0.000629933	0.0103294
51513	ETV7	17.2718	2.65968	0.781007	3.40544	0.000660567	0.0106572
3486	IGFBP3	153.496	2.65097	0.891882	2.97233	0.00295551	0.0278259
101927811	ITGB8-AS1	58.7874	2.65072	0.559624	4.73661	2.17325e-06	0.000255974
9398	CD101	1102.58	2.64296	0.799692	3.30497	0.000949868	0.0136098
1088	CEACAM8	8761.04	2.64272	0.933987	2.82951	0.00466197	0.036929
7857	SCG2	9.71721	2.63965	0.760901	3.46911	0.000522188	0.0091274
54996	MTARC2	25.1983	2.63261	0.796138	3.30672	0.000943935	0.0135759
999	CDH1	162.461	2.63208	0.910519	2.89075	0.00384327	0.0328588
401409	RAB19	40.6805	2.63054	0.871459	3.01855	0.00253991	0.0250817
3557	IL1RN	832.254	2.63044	0.662646	3.9696	7.19937e-05	0.00265316
1675	CFD	8.17742	2.62765	0.800317	3.28326	0.00102613	0.0142052
55361	PI4K2A	867.601	2.62553	0.726812	3.61239	0.000303388	0.00651651
920	CD4	3915.62	2.62549	0.661982	3.96611	7.30561e-05	0.00268007
64127	NOD2	880.687	2.62503	0.644795	4.07111	4.679e-05	0.00198869
3310	HSPA6	386.222	2.6204	0.607208	4.31548	1.59255e-05	0.001007
4921	DDR2	32.6124	2.61751	0.769658	3.40087	0.000671712	0.0107887
643036	SLED1	184.217	2.60975	0.934244	2.79344	0.00521509	0.0392642
912	CD1D	720.019	2.60508	0.863029	3.01853	0.00254004	0.0250817
55636	CHD7	1908.13	2.60384	0.576507	4.51659	6.28449e-06	0.000560657
23629	BRD7P3	8.13134	2.6012	0.859169	3.02758	0.00246518	0.0245307
222487	ADGRG3	3653.02	2.59998	0.735719	3.53393	0.00040943	0.00778409
90249	UNC5A	36.2173	2.59869	0.886221	2.93232	0.00336436	0.0302118
115207	KCTD12	5559.13	2.59734	0.848143	3.06239	0.0021958	0.0228731
9722	NOS1AP	61.628	2.5955	0.945862	2.74405	0.00606855	0.042971
124935	SLC43A2	87.8296	2.59236	0.647542	4.00339	6.24423e-05	0.00241994
100505994	LUCAT1	35.9467	2.5836	0.649326	3.9789	6.92337e-05	0.00257781
221935	SDK1	24.2873	2.58326	0.768209	3.3627	0.000771836	0.0119606
202500	TCTE1	42.3381	2.58159	0.631354	4.08898	4.33276e-05	0.00188601
4680	CEACAM6	4555.9	2.58142	0.875076	2.94994	0.00317837	0.0291044
217	ALDH2	1721	2.58097	0.686666	3.7587	0.000170795	0.00459389
402778	IFITM10	117.778	2.57517	0.621145	4.14585	3.38558e-05	0.0016401
6515	SLC2A3	15070.5	2.56863	0.62798	4.0903	4.3082e-05	0.00187986
55959	SULF2	1598.71	2.56638	0.699241	3.67024	0.000242323	0.00566705
604	BCL6	4320.37	2.56586	0.565108	4.54049	5.6124e-06	0.000526776
3240	HP	2381.32	2.56164	0.845117	3.0311	0.00243662	0.0243744
6546	SLC8A1	397.162	2.55955	0.820786	3.11841	0.00181829	0.0203524
100507006	LOC100507006	204.196	2.55752	0.570264	4.48479	7.29851e-06	0.000603333
199675	MCEMP1	1324.18	2.5551	0.586936	4.35329	1.3411e-05	0.000898435
57156	TMEM63C	64.18	2.55192	0.762028	3.34886	0.000811452	0.0123036
6446	SGK1	2916.99	2.55078	0.627863	4.06264	4.85199e-05	0.00203344
5797	PTPRM	154.082	2.54734	0.602152	4.23039	2.33284e-05	0.00127394
5141	PDE4A	572.379	2.54373	0.572989	4.43941	9.02076e-06	0.000691758
10970	CKAP4	3283.78	2.54067	0.725514	3.5019	0.000461958	0.00850352
978	CDA	1859.05	2.53675	0.741668	3.42033	0.000625453	0.0102784
8660	IRS2	6598.03	2.53569	0.63746	3.97781	6.95539e-05	0.00257908
9586	CREB5	857.182	2.53422	0.768323	3.29838	0.000972448	0.0138097
164668	APOBEC3H	318.907	2.53412	0.704631	3.59638	0.000322682	0.00679329
6261	RYR1	189.405	2.52362	0.914249	2.76032	0.00577449	0.0416749
84879	MFSD2A	142.802	2.51478	0.566047	4.44271	8.88341e-06	0.000690034
2675	GFRA2	83.5505	2.51128	0.853375	2.94276	0.00325297	0.029473
83716	CRISPLD2	992.136	2.50877	0.604326	4.15135	3.30519e-05	0.00161352
4139	MARK1	6.3607	2.50499	0.899076	2.78618	0.00533325	0.0396592
2254	FGF9	29.9076	2.50488	0.869288	2.88153	0.00395751	0.0333575
25903	OLFML2B	392.455	2.50414	0.733574	3.41362	0.000641066	0.0104172
165829	GPR156	11.1367	2.50232	0.851708	2.938	0.00330332	0.0297832
57333	RCN3	410.73	2.5002	0.748245	3.34142	0.000833497	0.0125066
306	ANXA3	3377.35	2.50001	0.727498	3.43645	0.000589397	0.00988399
6804	STX1A	133.613	2.4965	0.810922	3.0786	0.00207977	0.0221379
2139	EYA2	5.78061	2.4958	0.908708	2.74654	0.00602283	0.0428128
4051	CYP4F3	1348.57	2.49094	0.882682	2.82202	0.00477227	0.0374569
8754	ADAM9	1998.59	2.48842	0.421399	5.90513	3.52369e-09	3.26705e-06
54734	RAB39A	35.5667	2.48459	0.840271	2.95689	0.00310756	0.028745
7133	TNFRSF1B	9036.46	2.48194	0.657098	3.77711	0.000158656	0.0044259
932	MS4A3	7141.47	2.47817	0.754801	3.28321	0.00102631	0.0142052
5578	PRKCA	800.233	2.46861	0.604292	4.08512	4.40533e-05	0.00189925
4082	MARCKS	4451.43	2.46455	0.655442	3.76013	0.000169823	0.00458113
79827	CLMP	30.4012	2.45949	0.62151	3.95729	7.58059e-05	0.00273767
6286	S100P	1494.93	2.45911	0.796548	3.08721	0.00202048	0.0217684
4233	MET	12.2976	2.45772	0.763182	3.22036	0.00128031	0.0162609
79849	NHERF4	26.1502	2.45759	0.550489	4.46437	8.03059e-06	0.000640351
57458	TMCC3	347.559	2.45496	0.519284	4.72759	2.27204e-06	0.000262464
23237	ARC	16.7911	2.44867	0.91134	2.68688	0.00721222	0.0482448
9372	ZFYVE9	73.6732	2.447	0.483763	5.05828	4.23066e-07	8.28703e-05
161742	SPRED1	88.6404	2.44522	0.663296	3.68646	0.000227394	0.0054493
6696	SPP1	263.293	2.442	0.646269	3.77862	0.0001577	0.00440606
84418	CYSTM1	789.256	2.44073	0.748852	3.2593	0.00111687	0.0148539
9645	MICAL2	3540.7	2.43755	0.572772	4.25571	2.08387e-05	0.00120139
84168	ANTXR1	48.9617	2.43543	0.869673	2.8004	0.00510399	0.0387659
116362	RBP7	48.7854	2.43518	0.753387	3.2323	0.00122797	0.0158866
10418	SPON1	50.0562	2.43474	0.751063	3.24173	0.00118807	0.0155283
5338	PLD2	296.795	2.43346	0.566779	4.2935	1.75881e-05	0.00108176
259307	IL4I1	62.0378	2.43141	0.586661	4.1445	3.4056e-05	0.00164537
2	A2M	299.313	2.43116	0.793986	3.06197	0.00219884	0.0228916
1379	CR1L	35.2132	2.42836	0.726899	3.34072	0.000835612	0.0125217
657	BMPR1A	59.6988	2.42814	0.667007	3.64035	0.000272267	0.00607995
151306	GPBAR1	319.129	2.42677	0.68209	3.55785	0.000373903	0.00741395
1687	GSDME	17.6826	2.42624	0.435537	5.57069	2.53737e-08	1.11527e-05
348013	TMEM255B	54.3436	2.41552	0.800122	3.01894	0.0025366	0.0250752
54456	MOV10L1	5.6798	2.41402	0.71036	3.3983	0.000678059	0.010859
162494	RHBDL3	11.9194	2.41094	0.692458	3.48172	0.000498206	0.00888048
100506119	LINC01503	70.3626	2.40816	0.57377	4.19709	2.70372e-05	0.00142052
167555	FAM151B	142.393	2.40689	0.484952	4.96315	6.93593e-07	0.000124992
26222	-	9.81548	2.40619	0.601817	3.99821	6.38226e-05	0.00245758
2919	CXCL1	234.811	2.3984	0.793135	3.02395	0.00249499	0.0247453
747	DAGLA	55.0576	2.39835	0.660923	3.62879	0.000284752	0.00623541
404093	CUEDC1	311.391	2.3969	0.43394	5.52359	3.32149e-08	1.42515e-05
10326	SIRPB1	3456.09	2.39482	0.684231	3.50001	0.000465241	0.00854649
6038	RNASE4	87.404	2.39049	0.603	3.96432	7.36054e-05	0.00269055
27122	DKK3	18.9984	2.38736	0.84228	2.8344	0.00459123	0.0367556
79092	CARD14	113.741	2.38554	0.757898	3.14758	0.00164629	0.0191035
10850	CCL27	7.76517	2.38397	0.612605	3.89153	9.96123e-05	0.00331202
26071	RTL8A	191.836	2.38245	0.708261	3.36381	0.000768755	0.0119429
11138	TBC1D8	1088.91	2.38201	0.444778	5.3555	8.53198e-08	2.60601e-05
10610	ST6GALNAC2	120.602	2.37831	0.498533	4.77061	1.8367e-06	0.000231463
23034	SAMD4A	98.5277	2.37694	0.592399	4.01239	6.01063e-05	0.00236501
2737	GLI3	10.9557	2.37592	0.861435	2.75809	0.00581395	0.0418758
2016	EMX1	6.09751	2.37488	0.820407	2.89475	0.00379457	0.0326094
6283	S100A12	7787.23	2.37467	0.797392	2.97805	0.00290087	0.0274851
100505933	ADD3-AS1	19.0024	2.37387	0.59637	3.98052	6.87639e-05	0.0025756
128853	DUSP15	58.6569	2.37294	0.604278	3.9269	8.60464e-05	0.00297628
147463	ANKRD29	8.96451	2.37094	0.834448	2.84133	0.00449259	0.0361272
8642	DCHS1	288.885	2.36992	0.520956	4.54917	5.38571e-06	0.000513523
8828	NRP2	133.517	2.36802	0.673652	3.51519	0.000439435	0.00818085
1084	CEACAM3	285.709	2.36619	0.76813	3.08046	0.0020668	0.0220651
1475	CSTA	2447.42	2.36482	0.527949	4.47926	7.49038e-06	0.000615761
221895	JAZF1	857.41	2.36388	0.436404	5.41673	6.06994e-08	2.10358e-05
255809	C19orf38	2524.46	2.36149	0.523482	4.51113	6.44842e-06	0.000564111
3164	NR4A1	2072.51	2.36115	0.642534	3.67475	0.000238083	0.00560849
221400	TDRD6	25.4599	2.36076	0.839538	2.81198	0.00492382	0.0380172
715	C1R	290.324	2.35626	0.624812	3.77115	0.000162495	0.00448967
79041	TMEM38A	99.5242	2.3437	0.7427	3.15565	0.00160139	0.0187637
2268	FGR	10608.8	2.338	0.547971	4.26665	1.98428e-05	0.00116478
140738	TMEM37	16.5968	2.32954	0.754448	3.08774	0.00201685	0.0217639
23529	CLCF1	272.999	2.32787	0.580588	4.0095	6.08467e-05	0.00237856
150372	NFAM1	3281.22	2.3192	0.724606	3.20063	0.00137128	0.0169401
220441	RNF152	11.603	2.31903	0.760806	3.04812	0.00230276	0.0234851
166929	SGMS2	511.938	2.31535	0.726913	3.18518	0.00144662	0.0175081
25797	QPCT	691.754	2.31452	0.688905	3.35972	0.000780224	0.0120013
5641	LGMN	402.251	2.3134	0.549639	4.20894	2.56573e-05	0.00136682
54972	TMEM132A	6.44331	2.3115	0.682563	3.3865	0.000707912	0.0112103
11135	CDC42EP1	65.4601	2.30814	0.658542	3.50492	0.00045674	0.00845401
196883	ADCY4	560.266	2.30675	0.488969	4.71757	2.38681e-06	0.000273966
100132077	LOC100132077	29.074	2.29919	0.815821	2.81825	0.00482867	0.0376536
634	CEACAM1	2152.34	2.29871	0.734224	3.1308	0.00174331	0.0197711
23544	SEZ6L	783.614	2.2969	0.859896	2.67113	0.00755963	0.0496774
151011	SEPTIN10	21.0009	2.29469	0.717443	3.19843	0.00138178	0.0170089
23491	CES3	60.5142	2.29452	0.794071	2.88956	0.00385778	0.0329016
94	ACVRL1	42.822	2.29385	0.811402	2.82702	0.00469833	0.0370845
91662	NLRP12	815.578	2.293	0.75222	3.04831	0.00230131	0.0234835
2984	GUCY2C	23.1981	2.29055	0.70869	3.23209	0.00122889	0.0158866
558	AXL	79.6093	2.28862	0.644739	3.54968	0.000385704	0.00755496
11330	CTRC	10.2213	2.28519	0.71495	3.1963	0.00139204	0.0170885
7220	TRPC1	37.842	2.28493	0.589143	3.87839	0.000105148	0.00344523
5753	PTK6	67.7174	2.28457	0.565575	4.03938	5.35934e-05	0.002178
5806	PTX3	706.57	2.27277	0.587659	3.8675	0.000109957	0.00354277
55016	MARCHF1	1962.7	2.27155	0.660124	3.44109	0.000579372	0.00980363
83648	FAM167A	82.595	2.27132	0.659357	3.44475	0.000571586	0.00975431
3250	HPR	29.0643	2.26523	0.717108	3.15883	0.00158402	0.0186207
3142	HLX	2343.93	2.26182	0.603283	3.74919	0.000177404	0.00471028
8406	SRPX	7.63813	2.25915	0.705617	3.20167	0.00136635	0.0168998
1842	ECM2	34.1115	2.25728	0.671693	3.36058	0.00077778	0.0119968
222659	PXT1	8.77836	2.25242	0.710348	3.17087	0.00151981	0.0181381
5350	PLN	6.37125	2.25009	0.840391	2.67743	0.00741896	0.0491172
22822	PHLDA1	612.202	2.24414	0.726932	3.08714	0.00202089	0.0217684
84649	DGAT2	163.631	2.2423	0.683573	3.28026	0.00103711	0.0142685
283431	GAS2L3	240.684	2.23864	0.603845	3.70732	0.000209467	0.00521962
9590	AKAP12	131.314	2.23672	0.740777	3.01942	0.00253261	0.0250495
54033	RBM11	22.62	2.23497	0.828171	2.69868	0.00696155	0.0470042
51733	UPB1	71.6041	2.2343	0.733133	3.0476	0.00230674	0.023499
221749	PXDC1	35.1621	2.23418	0.718681	3.10872	0.001879	0.0208378
168544	ZNF467	1720.81	2.23248	0.494769	4.51217	6.41691e-06	0.000564111
441052	LOC441052	12.4306	2.2324	0.765734	2.91537	0.00355267	0.0313495
3595	IL12RB2	119.248	2.22911	0.786874	2.83287	0.00461322	0.0367607
1959	EGR2	198.354	2.22425	0.681691	3.26284	0.00110301	0.0147897
10221	TRIB1	8096.12	2.22315	0.733536	3.03073	0.00243965	0.0243744
7277	TUBA4A	2456.53	2.2212	0.64127	3.46375	0.000532707	0.00926633
348738	-	138.175	2.22055	0.66667	3.3308	0.000865956	0.0128228
3778	KCNMA1	24.7244	2.2189	0.648613	3.42099	0.000623944	0.010278
6330	SCN4B	14.9689	2.21204	0.8055	2.74617	0.00602958	0.0428128
3958	LGALS3	1716.12	2.20973	0.56701	3.89716	9.73267e-05	0.00326383
64411	ARAP3	610.456	2.20688	0.765411	2.88327	0.00393572	0.0332549
127550	A3GALT2	9.71767	2.20518	0.733008	3.0084	0.00262626	0.0256348
1266	CNN3	36.2199	2.20447	0.748812	2.94395	0.00324049	0.0294487
5199	CFP	6582.75	2.20286	0.511978	4.30266	1.68764e-05	0.00104872
101928008	LOC101928008	8.13921	2.20229	0.704513	3.12597	0.0017722	0.019973
27147	DENND2A	4.91007	2.19939	0.761671	2.88758	0.00388213	0.0330311
161253	REM2	109.559	2.19612	0.692181	3.17275	0.00151002	0.0180452
79366	HMGN5	377.172	2.19376	0.640498	3.42508	0.000614608	0.0101967
23657	SLC7A11	268.361	2.18872	0.60297	3.6299	0.00028353	0.00622398
2217	FCGRT	4894.06	2.18751	0.614398	3.56042	0.000370259	0.0073892
53829	P2RY13	2161.74	2.18714	0.667883	3.27473	0.00105761	0.014417
4210	MEFV	587.764	2.18614	0.716852	3.04964	0.00229112	0.0234526
121512	FGD4	1789	2.18573	0.561109	3.89537	9.80485e-05	0.00327817
3061	HCRTR1	8.75254	2.18341	0.784686	2.78253	0.00539369	0.0399177
56729	RETN	1159.93	2.18011	0.77388	2.81712	0.00484564	0.0377206
26034	IPCEF1	1025.12	2.16811	0.558835	3.87971	0.000104582	0.0034339
2355	FOSL2	19627.1	2.16802	0.596234	3.63619	0.000276706	0.00613772
7060	THBS4	149.888	2.16685	0.560222	3.86784	0.000109802	0.00354277
64386	MMP25	1248.96	2.16477	0.691123	3.13225	0.00173473	0.0197508
80086	TUBA4B	16.6543	2.1644	0.721426	3.00018	0.00269823	0.0260863
283860	LINC00304	28.0892	2.15987	0.775496	2.78514	0.00535043	0.0397281
219855	SLC37A2	478.045	2.15813	0.736525	2.93015	0.00338796	0.0302718
101930114	HSD11B1-AS1	21.1206	2.15731	0.600136	3.5947	0.00032476	0.00681089
55803	ADAP2	701.028	2.15656	0.631106	3.41711	0.000632893	0.0103486
100505746	ITGB2-AS1	1040.24	2.15559	0.621226	3.46989	0.000520665	0.00910962
4000	LMNA	5359.76	2.15327	0.589635	3.65186	0.000260347	0.00587394
8792	TNFRSF11A	329.928	2.15277	0.744498	2.89157	0.00383317	0.0328514
3587	IL10RA	6306.2	2.15042	0.439957	4.8878	1.0197e-06	0.000158414
1184	CLCN5	371.27	2.15032	0.536466	4.00831	6.11541e-05	0.00238541
10135	NAMPT	11074	2.14913	0.50767	4.23332	2.30263e-05	0.00126898
667	DST	1919.52	2.14738	0.762237	2.8172	0.00484439	0.0377206
729603	CHP1P2	43.7146	2.14717	0.62415	3.44015	0.000581393	0.00981019
432	ASGR1	78.4165	2.14689	0.67573	3.17715	0.00148732	0.0178806
51365	PLA1A	5.71849	2.14612	0.686937	3.12419	0.00178294	0.0200314
284013	VMO1	21.1066	2.1444	0.477715	4.48887	7.16014e-06	0.000601839
2214	FCGR3A	3631.03	2.14408	0.779552	2.7504	0.00595229	0.0424817
3679	ITGA7	221.383	2.14323	0.469434	4.56557	4.98149e-06	0.000483902
824	CAPN2	3846.96	2.14323	0.525913	4.07526	4.59633e-05	0.00196747
1536	CYBB	18465.5	2.14242	0.70028	3.05937	0.00221802	0.0230047
5795	PTPRJ	3863.71	2.14202	0.546978	3.91609	8.99964e-05	0.00308415
103752586	BIRC6-AS2	14.0746	2.14093	0.765866	2.79544	0.00518297	0.039146
134429	STARD4	883.724	2.14066	0.782396	2.73604	0.00621839	0.043757
6322	SCML1	143.611	2.13998	0.476878	4.48747	7.20731e-06	0.000601839
84144	SYDE2	22.7492	2.13965	0.764065	2.80035	0.00510469	0.0387659
101929099	CD101-AS1	22.5288	2.13763	0.665533	3.21191	0.00131856	0.0165356
84962	AJUBA	91.9237	2.13523	0.798952	2.67254	0.00752795	0.0496216
80176	SPSB1	122.288	2.13494	0.773132	2.76142	0.00575505	0.0416012
57864	SLC46A2	149.74	2.13148	0.607978	3.50586	0.000455141	0.00843836
2210	FCGR1BP	191.229	2.13077	0.740375	2.87796	0.00400253	0.0335955
4688	NCF2	7253.59	2.12779	0.53746	3.95898	7.52704e-05	0.00272379
6385	SDC4	453.358	2.12329	0.570441	3.72219	0.000197504	0.00500459
8829	NRP1	228.798	2.12301	0.55793	3.80515	0.000141721	0.00415276
5329	PLAUR	2932.68	2.12136	0.683179	3.10513	0.00190193	0.0210145
53831	GPR84	223.969	2.12134	0.623409	3.40281	0.000666974	0.0107413
348110	ARPIN	97.1162	2.12018	0.754283	2.81085	0.00494102	0.0380685
1051	CEBPB	2500.7	2.11892	0.433138	4.89201	9.98098e-07	0.000157778
683	BST1	2976.47	2.11402	0.561731	3.76341	0.000167612	0.00453093
340527	NHSL2	486.377	2.11279	0.576358	3.66576	0.000246607	0.00571222
241	ALOX5AP	4883.95	2.11125	0.607687	3.47425	0.000512289	0.00905255
122011	CSNK1A1L	13.3014	2.11108	0.650422	3.24571	0.00117159	0.0153775
64805	P2RY12	62.7678	2.1106	0.647069	3.26179	0.00110711	0.014808
8807	IL18RAP	1046.94	2.11006	0.646303	3.26481	0.00109536	0.01472
4783	NFIL3	11117.2	2.10918	0.583141	3.61694	0.000298108	0.0064415
9051	PSTPIP1	2472.77	2.10818	0.438015	4.81302	1.48666e-06	0.000207683
8876	VNN1	307.434	2.10064	0.688884	3.04934	0.00229346	0.0234526
84978	FRMD5	38.0924	2.10058	0.734486	2.85993	0.0042373	0.0349476
147650	SPACA6	91.775	2.09701	0.624379	3.35855	0.000783512	0.012027
677	ZFP36L1	8043.76	2.09092	0.494613	4.22738	2.36432e-05	0.00128335
1382	CRABP2	32.4568	2.09085	0.68202	3.06568	0.00217178	0.0226819
55350	VNN3P	131.874	2.09025	0.773448	2.70251	0.00688185	0.0467992
23145	SSPOP	210.768	2.08519	0.607823	3.43059	0.000602279	0.010059
57572	DOCK6	140.926	2.08225	0.710396	2.93112	0.00337747	0.0302718
7286	TUFT1	63.8004	2.08095	0.539976	3.85379	0.000116306	0.00363249
57449	PLEKHG5	58.331	2.07794	0.762077	2.72668	0.00639747	0.0446164
26040	SETBP1	353.297	2.07602	0.605968	3.42595	0.000612661	0.0101758
8553	BHLHE40	11801.3	2.07535	0.68483	3.03046	0.0024418	0.0243744
79908	BTNL8	69.0673	2.07529	0.669788	3.09843	0.00194551	0.0213391
6775	STAT4	987.78	2.07384	0.609498	3.40253	0.000667642	0.0107425
283	ANG	15.6693	2.07357	0.699266	2.96536	0.00302333	0.0282477
64855	NIBAN2	1685.49	2.07232	0.570154	3.63466	0.000278345	0.00615787
126669	SHE	28.5006	2.07033	0.566391	3.6553	0.000256886	0.00583939
641700	ECSCR	11.1572	2.06621	0.450011	4.59146	4.40147e-06	0.000440661
5125	PCSK5	135.92	2.06359	0.50794	4.06268	4.85134e-05	0.00203344
390748	PABPN1L	88.1824	2.06237	0.603774	3.4158	0.000635952	0.0103707
27036	SIGLEC7	226.994	2.06163	0.731279	2.81922	0.00481411	0.0375889
3139	HLA-L	18.4847	2.06122	0.707295	2.91424	0.00356561	0.0313987
25787	-	22.5279	2.06115	0.576907	3.57276	0.000353243	0.00716868
5209	PFKFB3	6392.08	2.05726	0.420222	4.89565	9.79808e-07	0.000156258
404201	WDFY3-AS2	6.50281	2.05722	0.729194	2.82122	0.00478417	0.0374858
25790	CFAP45	139.993	2.05603	0.625452	3.28727	0.00101162	0.0141212
597	BCL2A1	2530.33	2.0558	0.624073	3.29416	0.000987171	0.0138874
10497	UNC13B	80.5283	2.05404	0.634059	3.23952	0.00119733	0.0156016
22808	MRAS	144.557	2.05361	0.55528	3.69833	0.000217025	0.00534061
58480	RHOU	976.688	2.05183	0.4024	5.09897	3.41508e-07	7.24036e-05
4163	MCC	100.119	2.04903	0.362034	5.65977	1.51577e-08	7.80451e-06
431705	ASTL	19.0717	2.04617	0.725297	2.82115	0.0047852	0.0374858
80019	UBTD1	421.368	2.04615	0.453374	4.51316	6.38678e-06	0.000564111
716	C1S	166.611	2.04313	0.603797	3.38381	0.000714883	0.0112909
2203	FBP1	852.066	2.04287	0.595619	3.42983	0.000603949	0.0100776
2180	ACSL1	8726.03	2.04124	0.472156	4.32322	1.53767e-05	0.000986132
9732	DOCK4	340.872	2.03664	0.42066	4.84152	1.28851e-06	0.000188782
348938	NIPAL4	22.6146	2.03429	0.709819	2.86592	0.00415795	0.0344962
105371433	LINC02988	94.8758	2.03301	0.488723	4.15984	3.18466e-05	0.00158321
284129	SLC26A11	321.388	2.03276	0.56573	3.59316	0.000326697	0.00683089
9537	TP53I11	1289.35	2.02538	0.637356	3.17778	0.00148406	0.0178646
83937	RASSF4	1311.32	2.02429	0.712055	2.84288	0.00447073	0.0359995
5724	PTAFR	2970.56	2.01382	0.623012	3.23239	0.00122761	0.0158866
7042	TGFB2	6.50212	2.01262	0.66414	3.03042	0.00244213	0.0243744
140885	SIRPA	5253.26	2.00763	0.510368	3.93369	8.36513e-05	0.00292508
283284	IGSF22	8.16083	2.00757	0.648097	3.09764	0.00195071	0.0213641
54504	CPVL	2972.61	2.00739	0.742872	2.70221	0.00688809	0.0468239
4640	MYO1A	19.5949	2.00227	0.698002	2.86857	0.00412335	0.034293
57514	ARHGAP31	666.173	1.99866	0.512633	3.89881	9.6666e-05	0.00326221
389840	MAP3K15	22.5966	1.99688	0.691583	2.8874	0.0038844	0.0330348
730098	LOC730098	38.6595	1.99547	0.617624	3.23089	0.00123407	0.0159192
9120	SLC16A6	175.363	1.99135	0.62189	3.2021	0.00136431	0.0168862
2352	FOLR3	166.948	1.98927	0.704463	2.82382	0.00474555	0.0372797
59342	SCPEP1	4754.62	1.98907	0.611095	3.25493	0.0011342	0.015029
7538	ZFP36	21804.2	1.98904	0.517655	3.84241	0.000121832	0.00373881
28984	RGCC	1924.43	1.98835	0.658779	3.01823	0.00254256	0.0250928
100132403	FAM157B	31.7812	1.98828	0.613339	3.24173	0.00118807	0.0155283
83483	PLVAP	48.1711	1.98753	0.478966	4.14963	3.33007e-05	0.00161755
23271	CAMSAP2	92.9947	1.98686	0.597295	3.32643	0.000879662	0.0129407
246754	MTVR2	15.8898	1.98554	0.706436	2.81064	0.00494425	0.0380771
100113407	TMEM170B	4940.67	1.9854	0.343394	5.7817	7.39507e-09	4.75952e-06
56666	PANX2	1080.24	1.98522	0.57325	3.46309	0.000534008	0.00927105
1903	S1PR3	230.997	1.98279	0.725865	2.73162	0.00630239	0.0441927
968	CD68	12574.5	1.97803	0.462337	4.27833	1.88299e-05	0.00113111
84255	SLC37A3	288.371	1.97535	0.619769	3.18723	0.00143642	0.0174198
646982	LINC00598	4.9326	1.97509	0.731339	2.70066	0.00692026	0.0469268
23432	GPR161	35.7454	1.97488	0.44334	4.45454	8.40717e-06	0.000661597
2207	FCER1G	7301.43	1.9731	0.434199	4.54423	5.51376e-06	0.000520228
3263	HPX	5.81678	1.97175	0.568091	3.47083	0.000518846	0.00909545
29094	LGALSL	350.606	1.96928	0.631952	3.11618	0.00183207	0.0204729
1114	CHGB	23.2179	1.96806	0.728735	2.70066	0.00692025	0.0469268
8909	ENDOU	20.2148	1.96572	0.616445	3.18879	0.00142869	0.0174145
23426	GRIP1	149.82	1.96516	0.695212	2.8267	0.00470306	0.0370845
8676	STX11	4406.44	1.96298	0.397058	4.94383	7.66044e-07	0.000134028
388701	CFAP141	9.17493	1.96255	0.715195	2.74408	0.00606811	0.042971
6764	DENND2B	71.2498	1.96139	0.566616	3.46158	0.000537005	0.00929786
7127	TNFAIP2	5362.84	1.96033	0.524858	3.73496	0.000187742	0.00486165
730971	LINC02447	6.16673	1.95994	0.630053	3.11076	0.00186606	0.0207232
57464	STRIP2	186.472	1.95276	0.709525	2.7522	0.00591958	0.0423089
51725	FBXO40	104.178	1.95079	0.430552	4.53091	5.87292e-06	0.000538699
54457	TAF7L	9.5118	1.94238	0.714016	2.72036	0.00652101	0.0451287
144501	KRT80	10.5467	1.94058	0.58562	3.31372	0.000920625	0.0133493
50856	CLEC4A	415.933	1.93372	0.67709	2.85592	0.00429123	0.0351827
958	CD40	153.697	1.93137	0.670487	2.88054	0.00396993	0.0334153
55971	BAIAP2L1	120.06	1.93003	0.430955	4.47849	7.51719e-06	0.000615761
4804	NGFR	52.4203	1.91748	0.691811	2.77168	0.00557683	0.0408039
102465451	MIR6753	16.9884	1.91442	0.583072	3.28333	0.00102589	0.0142052
654816	NCF1B	491.959	1.91393	0.6834	2.8006	0.00510085	0.0387659
10410	IFITM3	1392.96	1.91349	0.663987	2.88182	0.0039539	0.0333575
140687	GCNT7	158.242	1.91305	0.498083	3.84082	0.000122625	0.00375005
1230	CCR1	606.629	1.90772	0.651214	2.92948	0.00339535	0.0303209
2713	GK3	32.7787	1.90002	0.643172	2.95413	0.00313547	0.0288877
120892	LRRK2	1834.22	1.89672	0.686525	2.76278	0.0057312	0.0415327
122953	JDP2	3732.28	1.89629	0.444374	4.26732	1.97834e-05	0.00116478
199221	DZIP1L	117.101	1.89427	0.643374	2.94427	0.0032372	0.0294337
6319	SCD	1568.64	1.8942	0.60532	3.12925	0.00175253	0.0198446
6276	S100A5	6.03838	1.88939	0.549059	3.44115	0.00057925	0.00980363
55370	PPP4R1L	218.182	1.8886	0.488653	3.86491	0.00011113	0.00355716
257019	FRMD3	387.026	1.88663	0.649997	2.90252	0.00370176	0.0321181
58512	DLGAP3	69.2306	1.87809	0.529679	3.5457	0.000391567	0.00762858
654817	NCF1C	1256.11	1.87586	0.673083	2.78697	0.00532027	0.0396184
5452	POU2F2	2861.32	1.87396	0.632046	2.96491	0.00302776	0.0282564
80094	BIN3-IT1	36.2402	1.87076	0.64716	2.89072	0.00384365	0.0328588
79674	VEPH1	76.3766	1.87026	0.631739	2.96049	0.00307152	0.0285172
5747	PTK2	214.306	1.86914	0.518745	3.6032	0.00031432	0.00669861
375316	RBM44	198.396	1.86905	0.447283	4.17869	2.93197e-05	0.0014985
30844	EHD4	822.012	1.86797	0.516652	3.61554	0.000299724	0.00645321
144455	E2F7	361.171	1.86691	0.639522	2.91923	0.00350897	0.031135
8638	OASL	346.452	1.86664	0.696676	2.67936	0.00737636	0.0490334
100127888	SLCO4A1-AS1	10.1072	1.86114	0.645858	2.88165	0.00395599	0.0333575
401561	LINC01451	20.0214	1.86035	0.51034	3.64532	0.000267061	0.00600088
25946	ZNF385A	2665.86	1.85943	0.54103	3.43684	0.000588543	0.00988399
345778	MTX3	537.094	1.8591	0.439666	4.22843	2.35333e-05	0.00128125
4291	MLF1	49.8046	1.85787	0.514849	3.60857	0.00030789	0.00658182
255231	MCOLN2	68.8222	1.85723	0.650772	2.85389	0.00431874	0.0352961
647135	SRGAP2B	218.492	1.85609	0.457387	4.05802	4.94899e-05	0.00206927
23220	DTX4	637.142	1.85131	0.678006	2.73052	0.00632336	0.0442658
1032	CDKN2D	4667.96	1.84702	0.486809	3.79413	0.00014816	0.00427962
5339	PLEC	18440.6	1.84688	0.450839	4.09654	4.19368e-05	0.00186004
3758	KCNJ1	24.4426	1.84568	0.348314	5.29889	1.16511e-07	3.23023e-05
5791	PTPRE	8026.29	1.84356	0.417926	4.41122	1.02788e-05	0.000752986
84034	EMILIN2	6526.62	1.83467	0.515133	3.56155	0.000368674	0.00737389
646023	ADORA2A-AS1	108.835	1.82754	0.561668	3.25377	0.00113882	0.0150681
80835	TAS1R1	21.7735	1.82551	0.660899	2.76216	0.00574204	0.0415327
3091	HIF1A	18129	1.82512	0.41998	4.34574	1.38805e-05	0.000915084
7942	TFEB	632.35	1.82257	0.565916	3.22056	0.0012794	0.0162609
6375	XCL1	46.8481	1.82185	0.644599	2.82632	0.00470857	0.0371023
401399	PRRT4	1129.01	1.82076	0.472047	3.85717	0.000114707	0.00362766
1471	CST3	8285.79	1.82074	0.528176	3.44722	0.000566389	0.00970237
94137	RP1L1	9.05906	1.82046	0.63442	2.86949	0.0041113	0.0342532
729359	PLIN4	223.194	1.81903	0.492584	3.69284	0.000221763	0.00537854
25822	DNAJB5	38.675	1.81761	0.388635	4.67692	2.91218e-06	0.000316147
2817	GPC1	49.5988	1.81742	0.640521	2.83741	0.00454811	0.036476
80761	-	9.97426	1.81422	0.472524	3.83941	0.000123328	0.00375639
1052	CEBPD	3356.34	1.81091	0.497597	3.63931	0.000273373	0.00608956
7357	UGCG	3496.6	1.80813	0.617848	2.92649	0.00342813	0.030538
84216	TMEM117	22.5635	1.80715	0.614292	2.94184	0.00326272	0.029541
10749	KIF1C	1149.19	1.80422	0.509369	3.54207	0.000396993	0.00766797
5913	RAPSN	25.9775	1.80415	0.531346	3.39544	0.000685188	0.0109563
152007	GLIPR2	4666.52	1.80176	0.403575	4.46451	8.02531e-06	0.000640351
6540	SLC6A13	4.09804	1.7992	0.630177	2.85507	0.00430279	0.0352457
58475	MS4A7	1648.53	1.79872	0.553109	3.25201	0.00114593	0.0151291
731424	MIR3945HG	47.4186	1.79821	0.644832	2.78865	0.00529282	0.0395119
160428	ALDH1L2	58.6754	1.798	0.495544	3.62834	0.000285254	0.00623855
2634	GBP2	4383.69	1.79541	0.62839	2.85716	0.0042745	0.0351257
23308	ICOSLG	258.547	1.79376	0.581235	3.08611	0.00202791	0.0218034
23569	PADI4	5046.78	1.78311	0.656447	2.71631	0.00660149	0.045424
64218	SEMA4A	4304.78	1.78229	0.612875	2.90808	0.00363657	0.0319058
57214	CEMIP	242.565	1.77722	0.455991	3.89749	9.71952e-05	0.00326383
5552	SRGN	113074	1.77481	0.540519	3.28353	0.00102515	0.0142052
1520	CTSS	36131.3	1.77479	0.530891	3.34304	0.000828663	0.0124548
100128770	LOC100128770	11.983	1.77412	0.627134	2.82894	0.00467024	0.0369457
1508	CTSB	17762.1	1.77365	0.42901	4.13429	3.56047e-05	0.00168179
23466	CBX6	3035.48	1.77059	0.303996	5.82437	5.73291e-09	4.13251e-06
54491	OTULINL	3703.13	1.76089	0.606394	2.90387	0.00368581	0.0320724
4084	MXD1	12312.3	1.75598	0.466482	3.7643	0.000167014	0.00453093
80853	KDM7A	3339.88	1.75423	0.282356	6.21285	5.2032e-10	9.37669e-07
81537	SGPP1	407.786	1.75299	0.511305	3.42846	0.000607007	0.0101025
100507118	PRC1-AS1	89.6894	1.75013	0.620229	2.82175	0.00477619	0.0374714
144110	TMEM86A	71.5388	1.74864	0.626282	2.79209	0.00523682	0.0393515
10007	GNPDA1	543.736	1.74687	0.51218	3.41065	0.000648076	0.0105121
120103	SLC36A4	1607.21	1.7452	0.604749	2.88582	0.0039039	0.0331069
3681	ITGAD	70.8093	1.74516	0.567556	3.07487	0.00210593	0.0222717
6282	S100A11	3709.27	1.74139	0.416148	4.18455	2.85733e-05	0.00147965
7852	CXCR4	17116.6	1.73981	0.535529	3.24877	0.00115907	0.0152687
4037	LRP3	2825.03	1.73872	0.549685	3.16312	0.00156087	0.0184934
23406	COTL1	21310.5	1.73683	0.457774	3.79409	0.000148187	0.00427962
23710	GABARAPL1	3058.42	1.73531	0.524562	3.3081	0.000939308	0.0135345
2495	FTH1	124506	1.73171	0.452289	3.82876	0.00012879	0.00390729
4069	LYZ	289279	1.72908	0.645793	2.67745	0.00741839	0.0491172
9311	ASIC3	75.699	1.72869	0.383618	4.50627	6.59768e-06	0.000571538
56155	TEX14	33.954	1.72776	0.48758	3.54354	0.000394791	0.00765003
1393	CRHBP	617.419	1.72627	0.507938	3.39858	0.000677355	0.010859
84063	KIRREL2	9.59443	1.72307	0.535153	3.21978	0.00128291	0.0162609
163175	LGI4	42.0827	1.7207	0.545783	3.15272	0.00161756	0.018877
5239	PGM5	23.0432	1.71964	0.563949	3.04928	0.0022939	0.0234526
163732	CITED4	1309.43	1.71917	0.516547	3.32819	0.000874119	0.0129013
9826	ARHGEF11	929.812	1.71762	0.610362	2.81411	0.00489126	0.0379047
602	BCL3	3920.27	1.71701	0.595074	2.88537	0.00390949	0.0331387
7074	TIAM1	281.166	1.71433	0.633455	2.70631	0.0068035	0.0464416
4628	MYH10	1196.24	1.7142	0.445652	3.84651	0.000119814	0.00369721
1089	CEACAM4	59.944	1.71401	0.62726	2.73254	0.00628489	0.0441044
135	ADORA2A	30.3956	1.71334	0.534489	3.20556	0.00134801	0.0167882
1890	TYMP	1841.47	1.71285	0.61577	2.78163	0.00540865	0.040012
27284	SULT1B1	232.323	1.71192	0.564466	3.03281	0.00242287	0.0243245
10089	KCNK7	129.057	1.71124	0.510471	3.35229	0.000801473	0.0122194
6792	CDKL5	53.7472	1.71051	0.6128	2.7913	0.00524975	0.0393645
10603	SH2B2	214.683	1.70939	0.501567	3.40811	0.000654143	0.0105915
7779	SLC30A1	1583.74	1.70823	0.549754	3.10727	0.00188827	0.0208892
90427	BMF	2643.83	1.7051	0.313414	5.44043	5.31533e-08	1.94832e-05
339883	APRG1	112.59	1.70494	0.518328	3.2893	0.00100437	0.0140745
5660	PSAP	81223	1.70392	0.402165	4.23687	2.26658e-05	0.00125555
3769	KCNJ13	80.3162	1.70334	0.549934	3.09736	0.00195254	0.0213641
101927472	ITPRIP-AS1	50.1746	1.70074	0.595075	2.85802	0.00426298	0.0350631
6583	SLC22A4	371.056	1.69935	0.55327	3.07147	0.00213005	0.0224215
642559	POU5F1P3	47.1544	1.69903	0.517336	3.28419	0.00102275	0.0142052
151475	LINC01907	18.6817	1.69863	0.513972	3.30491	0.000950068	0.0136098
57111	RAB25	4.6761	1.69797	0.574105	2.9576	0.00310048	0.0286974
6372	CXCL6	11.6158	1.69762	0.625529	2.7139	0.00664961	0.0456438
7039	TGFA	272.822	1.69434	0.489498	3.46138	0.000537417	0.00929786
729737	LOC729737	1646.03	1.69423	0.621863	2.72444	0.00644105	0.0448149
1292	COL6A2	427.033	1.69421	0.630178	2.68847	0.00717805	0.0481413
8462	KLF11	3912.6	1.6941	0.62995	2.68926	0.00716108	0.0480933
84002	B3GNT5	4201.6	1.69347	0.389888	4.34348	1.40245e-05	0.000915084
283050	ZMIZ1-AS1	59.2861	1.69342	0.544316	3.11109	0.00186396	0.0207221
3566	IL4R	3241.52	1.692	0.413531	4.09158	4.28448e-05	0.00187986
5376	PMP22	267.176	1.69184	0.622163	2.71929	0.00654228	0.045228
7448	VTN	21.7862	1.69103	0.488626	3.46078	0.000538613	0.00930618
128346	C1orf162	5124.27	1.68939	0.520123	3.24807	0.00116193	0.015284
3397	ID1	97.3498	1.68613	0.561146	3.0048	0.00265758	0.0258179
1955	MEGF9	7430.83	1.68464	0.414409	4.06516	4.79998e-05	0.00202577
353116	RILPL1	95.9773	1.68256	0.499583	3.36794	0.000757328	0.0118061
79883	PODNL1	56.8925	1.67969	0.579515	2.89844	0.00375021	0.0323759
338811	TAFA2	134.552	1.6796	0.515985	3.25513	0.0011334	0.015029
831	CAST	7646.68	1.67937	0.44123	3.8061	0.000141174	0.00415023
7869	SEMA3B	73.2866	1.6775	0.463105	3.62229	0.000292004	0.00635008
114787	GPRIN1	31.0889	1.67665	0.551882	3.03806	0.00238105	0.0240386
55647	RAB20	815.052	1.67658	0.525885	3.18812	0.00143203	0.0174145
23765	IL17RA	11292	1.67239	0.408732	4.09165	4.28306e-05	0.00187986
9473	THEMIS2	7063.89	1.6711	0.39223	4.26052	2.03948e-05	0.00118559
84807	NFKBID	1561.24	1.66801	0.467538	3.56764	0.00036021	0.00726102
388948	LINC01118	8.94345	1.66488	0.601651	2.76718	0.00565439	0.0412295
3689	ITGB2	53469.1	1.66131	0.452661	3.6701	0.000242456	0.00566705
2896	GRN	27424.5	1.66086	0.441213	3.7643	0.000167013	0.00453093
3572	IL6ST	3894.02	1.66076	0.456322	3.63945	0.00027322	0.00608956
5153	PDE1B	1028.5	1.65671	0.429686	3.85563	0.000115434	0.00362766
9064	MAP3K6	447.843	1.65499	0.61294	2.70008	0.00693223	0.0469293
28996	HIPK2	5786.69	1.65295	0.394453	4.19049	2.78354e-05	0.0014456
84440	RAB11FIP4	1242.02	1.65115	0.565797	2.91828	0.00351971	0.0311996
6645	SNTB2	277.156	1.65088	0.278878	5.9197	3.22523e-09	3.22899e-06
5467	PPARD	596.546	1.64991	0.397491	4.15082	3.31282e-05	0.00161352
196	AHR	9566.34	1.64949	0.513229	3.21394	0.00130925	0.0164533
3482	IGF2R	3751.64	1.64645	0.586565	2.80693	0.00500159	0.0382896
3266	ERAS	9.6824	1.64508	0.594512	2.76711	0.00565559	0.0412295
864	RUNX3	13111.9	1.64351	0.394139	4.16987	3.04773e-05	0.00153417
7125	TNNC2	22.0302	1.64175	0.601421	2.72979	0.00633754	0.0443185
11033	ADAP1	1654.16	1.64154	0.588004	2.79171	0.00524301	0.0393515
26010	SPATS2L	195.323	1.64049	0.533186	3.07677	0.00209254	0.0221822
3267	AGFG1	8866.35	1.63467	0.271715	6.01611	1.78663e-09	1.89393e-06
387119	CEP85L	1171.03	1.63424	0.581096	2.81235	0.00491813	0.0380172
57504	MTA3	180.996	1.63393	0.528147	3.0937	0.00197676	0.0215116
89932	PAPLN	294.969	1.63368	0.522716	3.12538	0.00177577	0.0199758
79884	MAP9	114.809	1.63124	0.479583	3.40137	0.000670489	0.0107787
7439	BEST1	238.082	1.6302	0.527741	3.08902	0.00200816	0.0217306
112574	SNX18	4851.57	1.62621	0.321334	5.06081	4.1748e-07	8.28703e-05
220213	OTUD1	4527.83	1.62615	0.561054	2.89839	0.00375082	0.0323759
57761	TRIB3	345.008	1.61938	0.564042	2.87103	0.00409139	0.0341189
84541	KBTBD8	763.389	1.61508	0.406217	3.97591	7.01094e-05	0.00259433
5359	PLSCR1	2765.35	1.60897	0.267084	6.02423	1.69917e-09	1.89393e-06
23001	WDFY3	2293.25	1.60741	0.504277	3.18756	0.00143477	0.0174145
2212	FCGR2A	4337.91	1.60654	0.483854	3.32031	0.000899177	0.0131564
100653515	CEP295NL	87.8597	1.60601	0.523587	3.06731	0.00215993	0.0225939
64101	LRRC4	593.063	1.60457	0.529444	3.03067	0.00244013	0.0243744
340371	NRBP2	305.166	1.60393	0.594011	2.70017	0.00693037	0.0469293
8530	CST7	12536.1	1.5991	0.538298	2.97067	0.00297153	0.0279187
25801	GCA	6257.84	1.59765	0.35983	4.44002	8.995e-06	0.000691758
64748	PLPPR2	1274.57	1.59666	0.33319	4.79205	1.65084e-06	0.000218638
22875	ENPP4	2639.2	1.59556	0.315135	5.06308	4.12536e-07	8.28703e-05
5348	FXYD1	20.8268	1.59495	0.44907	3.55168	0.000382785	0.00751964
574406	ADAMTSL4-AS1	47.9515	1.59361	0.551866	2.88768	0.00388092	0.0330311
4668	NAGA	2892.8	1.59281	0.533144	2.98758	0.00281196	0.0268544
8877	SPHK1	324.568	1.59197	0.563469	2.82529	0.00472372	0.037173
9610	RIN1	336.697	1.59056	0.582543	2.73037	0.00632634	0.0442658
8844	KSR1	2066.65	1.58896	0.419344	3.78917	0.000151152	0.00431492
9262	STK17B	19470.5	1.58589	0.42221	3.75615	0.000172547	0.00462207
142891	SAMD8	2884.46	1.57743	0.404225	3.90235	9.52647e-05	0.003227
100874322	BACH1-IT2	18.3031	1.57733	0.414269	3.8075	0.000140381	0.00413368
85012	TCEAL3	935.227	1.57694	0.451152	3.49537	0.000473411	0.00862623
80854	SETD7	931.017	1.57611	0.542641	2.90452	0.00367819	0.0320398
23632	CA14	90.8572	1.57517	0.489239	3.21963	0.00128357	0.0162609
100129931	LOC100129931	45.097	1.57352	0.488059	3.22404	0.00126395	0.0161861
79931	TNIP3	14.1774	1.57274	0.555181	2.83284	0.0046137	0.0367607
1263	PLK3	1893.7	1.57137	0.584048	2.69049	0.00713482	0.0479764
200058	-	379.322	1.5709	0.306867	5.11915	3.06919e-07	6.82838e-05
29940	DSE	2040.41	1.57009	0.402531	3.90054	9.59766e-05	0.00324502
57522	SRGAP1	69.6926	1.56974	0.569813	2.75484	0.00587214	0.042093
85441	HELZ2	2155.23	1.56141	0.42943	3.63602	0.000276888	0.00613772
126364	LRRC25	2383.18	1.55748	0.562037	2.77113	0.00558616	0.040839
9334	B4GALT5	7764.5	1.55685	0.413696	3.76328	0.000167701	0.00453093
5799	PTPRN2	237.487	1.55623	0.394376	3.94604	7.9454e-05	0.00283303
8507	ENC1	1177.69	1.55252	0.492279	3.15374	0.00161193	0.0188361
132864	CPEB2	2021.28	1.54977	0.47289	3.27723	0.00104831	0.0143227
91179	SCARF2	111.343	1.54846	0.44252	3.49918	0.000466692	0.00854701
135458	HUS1B	36.715	1.54523	0.514823	3.00149	0.00268665	0.0260085
2353	FOS	71168.7	1.5441	0.529976	2.91353	0.00357369	0.0314153
84000	TMPRSS13	97.6639	1.53641	0.463356	3.31584	0.000913691	0.0132992
153020	RASGEF1B	988.876	1.53383	0.487982	3.14321	0.00167109	0.0193194
6334	SCN8A	117.864	1.53234	0.54747	2.79895	0.0051269	0.0388855
2633	GBP1	462.614	1.52617	0.492718	3.09745	0.00195194	0.0213641
81846	SBF2	1829.93	1.52389	0.292041	5.21807	1.80796e-07	4.58892e-05
408263	FNDC9	21.1192	1.52158	0.438054	3.4735	0.000513721	0.00905255
91056	AP5B1	7608.11	1.52103	0.479917	3.16937	0.0015277	0.0182082
55576	STAB2	56.4196	1.51885	0.540132	2.812	0.0049234	0.0380172
9922	IQSEC1	4926.48	1.51772	0.394889	3.84341	0.000121337	0.00373141
51168	MYO15A	67.4224	1.51482	0.421025	3.59793	0.000320757	0.00676857
359845	RFLNB	24357.8	1.51465	0.458156	3.30597	0.000946472	0.0135907
83641	FAM107B	12084.4	1.51454	0.335723	4.51127	6.44409e-06	0.000564111
1893	ECM1	201.819	1.51158	0.432619	3.49401	0.000475825	0.00865272
4193	MDM2	8596.39	1.5108	0.450922	3.35047	0.000806744	0.0122721
22861	NLRP1	3448.41	1.50621	0.539031	2.7943	0.0052012	0.0392192
57010	CABP4	63.4297	1.50589	0.534023	2.8199	0.00480387	0.0375414
57103	TIGAR	781.798	1.50291	0.460807	3.26148	0.00110831	0.014808
55529	PIP4P2	1086.67	1.49342	0.460786	3.24103	0.00119097	0.01553
7205	TRIP6	750.471	1.49313	0.530968	2.81209	0.00492209	0.0380172
85450	ITPRIP	11448.3	1.49182	0.541968	2.75261	0.0059123	0.04228
9985	REC8	1258.09	1.48802	0.48176	3.08871	0.00201031	0.0217323
5016	OVGP1	210.075	1.48632	0.493046	3.01457	0.00257345	0.0253006
57643	ZSWIM5	45.9181	1.48549	0.537172	2.76539	0.00568544	0.0413134
27436	EML4	3484.5	1.47701	0.355396	4.15597	3.23917e-05	0.00159319
5829	PXN	8445.25	1.47522	0.330155	4.46827	7.88566e-06	0.000637253
7321	UBE2D1	1183.51	1.47471	0.31558	4.67301	2.96821e-06	0.00031709
83538	ODAD4	160.787	1.47448	0.538516	2.73804	0.00618071	0.0435428
80896	NPL	756.749	1.47228	0.512774	2.8712	0.00408912	0.0341189
9788	MTSS1	1930.54	1.47022	0.508448	2.89158	0.00383309	0.0328514
127579	DCST2	35.6857	1.46936	0.448803	3.27396	0.00106052	0.0144348
4818	NKG7	8886.76	1.4661	0.351783	4.16763	3.07777e-05	0.00154497
143098	MPP7	929.328	1.46608	0.490428	2.98938	0.00279542	0.0267532
5210	PFKFB4	1195.5	1.46563	0.35269	4.15559	3.24455e-05	0.00159319
1513	CTSK	571.456	1.46136	0.492844	2.96516	0.00302525	0.0282477
101929117	LINC03028	37.9248	1.4605	0.492205	2.96726	0.00300464	0.0281519
55603	TENT5A	22306.1	1.45906	0.460236	3.17024	0.00152314	0.0181658
79660	PPP1R3B	1492.41	1.45698	0.31748	4.58921	4.44934e-06	0.000442992
8639	AOC3	49.7609	1.45658	0.434865	3.3495	0.000809566	0.0122908
50807	ASAP1	7351.81	1.45494	0.319924	4.54777	5.42179e-06	0.000514243
3074	HEXB	3973.01	1.45377	0.406977	3.57211	0.000354115	0.00717831
1831	TSC22D3	23155	1.45297	0.501637	2.89646	0.00377401	0.0324983
10140	TOB1	5202.19	1.44895	0.486434	2.97873	0.00289447	0.0274533
5208	PFKFB2	1753.27	1.44656	0.391308	3.69674	0.000218386	0.00536175
28966	SNX24	64.6699	1.44585	0.354111	4.08304	4.44494e-05	0.00191175
9940	DLEC1	127.026	1.43928	0.344172	4.18185	2.89141e-05	0.00148874
57085	AGTRAP	3035.47	1.43893	0.451226	3.18893	0.001428	0.0174145
22936	ELL2	2556.57	1.4366	0.488784	2.93912	0.00329144	0.0297312
6277	S100A6	6420.85	1.43136	0.444452	3.22052	0.0012796	0.0162609
22901	ARSG	138.863	1.43113	0.397625	3.59919	0.000319206	0.00674373
56996	SLC12A9	2302.6	1.43007	0.521145	2.74409	0.00606787	0.042971
409	ARRB2	14116.3	1.4293	0.361368	3.95524	7.64575e-05	0.00275568
5244	ABCB4	57.1705	1.42695	0.378988	3.76516	0.000166439	0.00453093
6303	SAT1	17307.3	1.42647	0.380434	3.74959	0.000177127	0.00471028
26996	GPR160	2214.9	1.42571	0.504351	2.82681	0.00470142	0.0370845
51099	ABHD5	1767.41	1.42487	0.327442	4.35152	1.35196e-05	0.000902356
84957	RELT	5573.7	1.42176	0.307032	4.63065	3.64517e-06	0.00038415
55454	CSGALNACT2	10219.3	1.4181	0.261786	5.41702	6.05992e-08	2.10358e-05
85403	EAF1	5800.47	1.41477	0.400864	3.52931	0.000416648	0.00787045
10577	NPC2	6456.16	1.41237	0.320245	4.41026	1.03248e-05	0.000753289
2799	GNS	11197.5	1.41211	0.451678	3.12637	0.00176979	0.0199708
203228	C9orf72	2662.14	1.41152	0.415346	3.39843	0.000677745	0.010859
3667	IRS1	67.5759	1.41066	0.452698	3.11612	0.00183246	0.0204729
8895	CPNE3	6252.82	1.40885	0.500724	2.81363	0.00489859	0.0379362
6256	RXRA	2876.75	1.40865	0.520396	2.70687	0.00679204	0.0463985
22853	LMTK2	2285.37	1.40716	0.322745	4.35998	1.30076e-05	0.000874666
6498	SKIL	2257.81	1.40208	0.355981	3.93862	8.19506e-05	0.00288425
93624	TADA2B	2399.41	1.39797	0.329491	4.24283	2.20718e-05	0.0012508
10581	IFITM2	12378.2	1.39787	0.439321	3.18189	0.00146317	0.0176491
283638	CEP170B	77.2136	1.39629	0.465237	3.00125	0.00268875	0.0260085
745	MYRF	164.338	1.39587	0.422499	3.30384	0.000953717	0.0136273
1317	SLC31A1	1306.48	1.39578	0.311881	4.47538	7.62759e-06	0.000621976
151556	GPR155	311.195	1.39522	0.454086	3.0726	0.00212205	0.0223765
8566	PDXK	2151.2	1.39339	0.422641	3.29687	0.000977702	0.0138516
7107	GPR137B	255.974	1.39205	0.47749	2.91535	0.00355287	0.0313495
25798	BRI3	2858.52	1.3916	0.391024	3.55886	0.000372473	0.00740783
51043	ZBTB7B	3400.96	1.39107	0.366964	3.79076	0.00015019	0.0043121
3460	IFNGR2	476.428	1.39013	0.332686	4.1785	2.93443e-05	0.0014985
5045	FURIN	24753.1	1.38647	0.36805	3.76706	0.00016518	0.00453093
94240	EPSTI1	1062.77	1.38629	0.512191	2.70659	0.00679787	0.0464208
8303	SNN	2988.06	1.38387	0.388133	3.56547	0.00036321	0.00730366
693213	MIR628	58.3204	1.38349	0.498114	2.77745	0.0054787	0.0403481
9530	BAG4	2900.1	1.38138	0.3883	3.55751	0.000374391	0.00741417
100129354	NRADDP	44.1435	1.38096	0.380443	3.62988	0.000283552	0.00622398
1130	LYST	11171.3	1.37998	0.48174	2.86457	0.00417576	0.0345507
1522	CTSZ	9875.88	1.3773	0.417847	3.29618	0.000980076	0.0138634
100505576	LASP1NB	447.995	1.37433	0.365897	3.75606	0.000172613	0.00462207
4607	MYBPC3	165.814	1.37431	0.439698	3.12557	0.00177464	0.0199755
79180	EFHD2	13643.1	1.37124	0.287213	4.77431	1.80323e-06	0.000229803
92999	ZBTB47	503.856	1.36757	0.343427	3.98213	6.82994e-05	0.00256422
2621	GAS6	490.995	1.36653	0.379289	3.60287	0.000314723	0.00669861
148479	PHF13	1009.12	1.36387	0.441286	3.09067	0.00199707	0.0216411
4170	MCL1	65463	1.36245	0.49321	2.76241	0.00573758	0.0415327
101927211	ZNF451-AS1	21.7557	1.35853	0.475602	2.85644	0.00428417	0.0351571
4048	LTA4H	16012.7	1.35518	0.348574	3.88778	0.000101166	0.00335132
5029	P2RY2	801.384	1.3512	0.453538	2.97925	0.00288953	0.0274353
54413	NLGN3	351.184	1.34616	0.408616	3.29443	0.000986201	0.0138846
728758	PIN4P1	39.8013	1.34583	0.475206	2.83211	0.00462426	0.0368082
4838	NODAL	29.2619	1.3458	0.347873	3.86865	0.000109438	0.00354277
5914	RARA	3782.53	1.34188	0.348163	3.85418	0.000116117	0.00363249
80315	CPEB4	4837.11	1.34184	0.328284	4.08744	4.36154e-05	0.00188941
85464	SSH2	8351.04	1.3397	0.377153	3.55214	0.000382117	0.00751964
130951	M1AP	366.519	1.33706	0.455966	2.93236	0.00336394	0.0302118
26030	PLEKHG3	1491.58	1.33535	0.450715	2.96274	0.00304916	0.0283827
29097	CNIH4	840.458	1.333	0.325689	4.09286	4.26079e-05	0.00187986
6533	SLC6A6	7404.03	1.33098	0.225884	5.89234	3.80756e-09	3.26705e-06
728558	ENTPD1-AS1	49.5595	1.32935	0.310867	4.27628	1.9004e-05	0.00113778
121506	ERP27	270.445	1.32736	0.318928	4.16195	3.15543e-05	0.00157518
8321	FZD1	486.165	1.32098	0.474026	2.78672	0.00532438	0.0396326
706	TSPO	5323.5	1.3186	0.49042	2.68871	0.00717277	0.0481238
2591	GALNT3	1138.99	1.31553	0.470332	2.79702	0.0051577	0.0390206
94056	SYAP1	3808.26	1.31539	0.358608	3.66806	0.000244397	0.00567932
10312	TCIRG1	11905.5	1.31479	0.399718	3.2893	0.00100437	0.0140745
101929574	TSPAN14-AS1	34.1728	1.31423	0.378689	3.47048	0.000519524	0.00909848
64092	SAMSN1	4105.28	1.31422	0.316002	4.1589	3.19787e-05	0.00158321
9759	HDAC4	2367.14	1.31308	0.353189	3.71779	0.000200973	0.00505828
90134	KCNH7	15.5792	1.3081	0.461964	2.8316	0.00463161	0.0368331
55432	YOD1	6652.49	1.3055	0.453608	2.87804	0.0040015	0.0335955
5734	PTGER4	14082.3	1.30379	0.337327	3.86506	0.000111063	0.00355716
6452	SH3BP2	12398	1.30113	0.337076	3.86003	0.000113373	0.00360969
57414	RHBDD2	2192.94	1.29976	0.428122	3.03596	0.00239771	0.0241526
100129550	LINC02035	1054.21	1.29915	0.301663	4.30663	1.6576e-05	0.00103362
55902	ACSS2	1691.92	1.29879	0.465446	2.79041	0.00526413	0.0393984
340037	PRR7-AS1	177.551	1.29819	0.420678	3.08596	0.00202898	0.0218034
4046	LSP1	15860.1	1.29728	0.347456	3.73366	0.000188719	0.00487935
1318	SLC31A2	1236.12	1.29686	0.315879	4.10554	4.03367e-05	0.001831
9256	TSPOAP1	9026.56	1.2957	0.403729	3.20934	0.00133041	0.0166689
339122	RAB43	222.389	1.29457	0.390404	3.31598	0.000913221	0.0132992
8780	RIOK3	10100	1.29215	0.354905	3.64084	0.000271751	0.00607596
101735302	STAG3L5P	91.6472	1.28605	0.379031	3.393	0.00069132	0.0110301
653464	SRGAP2C	275.857	1.2855	0.451472	2.84734	0.00440856	0.0356714
9175	MAP3K13	819.337	1.28479	0.334536	3.84052	0.000122775	0.00375005
55013	MCUB	620.155	1.28388	0.36495	3.51796	0.000434881	0.00812966
84925	SLC49A4	1139.78	1.28125	0.277885	4.6107	4.01322e-06	0.000415645
10628	TXNIP	107676	1.28104	0.325721	3.93293	8.39169e-05	0.00292508
23670	CEMIP2	1773.06	1.27981	0.361856	3.53679	0.000405025	0.00774836
8778	SIGLEC5	1127.91	1.27923	0.437845	2.92165	0.00348187	0.030925
84832	ANKRD36BP1	1808.85	1.27913	0.290687	4.40035	1.08076e-05	0.000764403
59269	HIVEP3	1691.85	1.27858	0.475278	2.69018	0.00714138	0.0480025
388341	LRRC75A	177.993	1.27792	0.462372	2.76383	0.00571279	0.0414322
3055	HCK	8391.8	1.2775	0.386692	3.30366	0.000954309	0.0136273
440400	RNASEK	240.362	1.27736	0.447918	2.85178	0.00434746	0.0354337
3459	IFNGR1	5089.86	1.27331	0.268309	4.74569	2.078e-06	0.000246894
9709	HERPUD1	4046.66	1.27062	0.38279	3.31938	0.000902168	0.0131697
7791	ZYX	33614.8	1.26835	0.328865	3.85674	0.000114911	0.00362766
9532	BAG2	193.274	1.26723	0.452199	2.80238	0.00507264	0.0386395
6497	SKI	4139.35	1.26673	0.376931	3.36064	0.00077763	0.0119968
26037	SIPA1L1	5207.46	1.26445	0.409091	3.09088	0.00199564	0.0216411
199720	GGN	32.7963	1.26362	0.398076	3.17432	0.00150187	0.0180075
84886	C1orf198	440.93	1.26223	0.469876	2.68631	0.00722451	0.0482732
388403	YPEL2	5055.6	1.25699	0.410109	3.06502	0.00217655	0.0226988
10272	FSTL3	917.332	1.25487	0.316691	3.96243	7.41897e-05	0.00269551
23092	ARHGAP26	3410.59	1.25251	0.390818	3.20486	0.0013513	0.0167977
4923	NTSR1	164.362	1.24944	0.445052	2.80739	0.00499441	0.0382896
10693	CCT6B	264.439	1.24851	0.399054	3.12867	0.00175599	0.0198648
151649	PP2D1	178.278	1.24447	0.409763	3.03705	0.00238908	0.0240927
19	ABCA1	3089.8	1.24097	0.381603	3.252	0.00114595	0.0151291
388581	C1QTNF12	51.8047	1.23898	0.427653	2.89716	0.00376561	0.0324733
2040	STOM	20514.5	1.23864	0.304078	4.07343	4.63262e-05	0.0019783
23099	ZBTB43	4211.85	1.23119	0.409678	3.00527	0.00265341	0.0258004
5602	MAPK10	9.35125	1.23045	0.41921	2.93516	0.00333375	0.0299938
80223	RAB11FIP1	6732.8	1.22418	0.42461	2.88307	0.00393822	0.0332549
5598	MAPK7	805.445	1.22111	0.322653	3.78458	0.000153966	0.00435499
1441	CSF3R	36327.4	1.21231	0.440523	2.75199	0.00592352	0.0423098
2785	GNG3	29.7286	1.21069	0.385629	3.13952	0.00169223	0.0194558
8751	ADAM15	7138.91	1.20981	0.392585	3.08165	0.00205859	0.0220155
284723	SLC25A34	279.795	1.20763	0.428732	2.81675	0.00485128	0.0377482
9595	CYTIP	3806.38	1.20756	0.429405	2.81217	0.00492078	0.0380172
64857	PLEKHG2	2785.99	1.2072	0.441539	2.73407	0.00625574	0.043934
896	CCND3	9792.04	1.20686	0.357464	3.37616	0.000735043	0.0115385
6688	SPI1	14759.8	1.20388	0.322599	3.73182	0.000190103	0.0049081
91544	UBXN11	2851.8	1.20349	0.394856	3.04792	0.00230429	0.0234874
90007	MIDN	17052.8	1.19721	0.392206	3.05251	0.00226935	0.0233321
8867	SYNJ1	2782.03	1.19366	0.222135	5.37359	7.71823e-08	2.39811e-05
976	ADGRE5	20715.8	1.19155	0.319755	3.72643	0.000194209	0.00497138
54557	SGTB	1087.76	1.19065	0.298741	3.98555	6.73228e-05	0.00253354
51762	RAB8B	5203.89	1.19028	0.30876	3.85504	0.000115712	0.00362766
132160	PPM1M	2516.44	1.18734	0.361271	3.28656	0.00101421	0.0141269
90550	MCU	1618.13	1.18706	0.371481	3.19549	0.00139595	0.0171249
9770	RASSF2	16630.8	1.18662	0.266753	4.44837	8.65241e-06	0.000675001
5621	PRNP	7655.96	1.18497	0.33852	3.50043	0.000464511	0.00854178
11275	KLHL2	1342.88	1.18476	0.28233	4.19636	2.71237e-05	0.00142092
2992	GYG1	4611.68	1.18249	0.313145	3.77616	0.000159264	0.00442915
8851	CDK5R1	175.811	1.18227	0.345328	3.42362	0.000617938	0.010207
128866	CHMP4B	9127.04	1.16776	0.226941	5.14564	2.66614e-07	6.23982e-05
8522	GAS7	15856.4	1.16695	0.370997	3.14544	0.00165838	0.0192191
10019	SH2B3	7971.76	1.16694	0.387909	3.00828	0.00262735	0.0256348
349667	RTN4RL2	60.945	1.16672	0.356307	3.27448	0.00105857	0.0144191
57600	FNIP2	1135.2	1.16665	0.333449	3.49872	0.000467499	0.00855309
100507331	ZSWIM8-AS1	97.1486	1.16582	0.431291	2.70309	0.00686982	0.0467526
26115	TANC2	1835.62	1.16357	0.418494	2.78037	0.00542972	0.040102
387707	CC2D2B	33.4889	1.16282	0.347304	3.34813	0.000813585	0.0123036
10672	GNA13	15515.5	1.16018	0.290385	3.99531	6.46087e-05	0.00248255
57168	ASPHD2	170.993	1.15884	0.362093	3.20039	0.00137243	0.0169401
23345	SYNE1	6770.06	1.15459	0.368555	3.13274	0.00173183	0.0197403
54978	SLC35F6	584.063	1.15448	0.322443	3.58041	0.000343051	0.00705722
5315	PKM	38751.1	1.15382	0.404919	2.84951	0.00437862	0.0355437
7076	TIMP1	5674.24	1.1509	0.394934	2.91415	0.00356657	0.0313987
283624	LINC00641	2798.82	1.14961	0.342193	3.35954	0.000780721	0.0120013
81619	TSPAN14	7835.38	1.1475	0.300432	3.8195	0.000133721	0.00400296
256356	GK5	2899.06	1.14228	0.224612	5.08557	3.66521e-07	7.59205e-05
83862	TMEM120A	850.824	1.1403	0.317973	3.58617	0.000335572	0.00695898
677797	SNORA7B	13.4936	1.13508	0.395811	2.86774	0.00413418	0.0343327
375341	C3orf62	1259.3	1.13409	0.273816	4.1418	3.44588e-05	0.00165613
57154	SMURF1	3032.03	1.13401	0.352013	3.22151	0.00127517	0.0162609
5939	RBMS2	2517.35	1.13199	0.397303	2.8492	0.00438297	0.0355471
9961	MVP	6103.73	1.13006	0.34689	3.2577	0.00112321	0.0149053
101927051	PDXP-DT	42.8309	1.12903	0.398483	2.83331	0.0046069	0.0367607
266747	RGL4	3620.94	1.12652	0.285501	3.94576	7.95469e-05	0.00283303
55129	ANO10	1214.17	1.12437	0.305189	3.68419	0.000229435	0.00547635
5447	POR	1923.12	1.1238	0.258789	4.34254	1.40843e-05	0.000915084
116984	ARAP2	4053.32	1.12043	0.295423	3.79265	0.00014905	0.00429764
9802	DAZAP2	36928.4	1.1202	0.313176	3.57689	0.000347703	0.0071285
200931	SLC51A	96.9816	1.118	0.409844	2.72788	0.00637436	0.0444897
7881	KCNAB1	146.6	1.11633	0.319004	3.49941	0.000466286	0.00854701
54910	SEMA4C	577.937	1.11411	0.404308	2.7556	0.0058585	0.0420758
6795	AURKC	57.4073	1.1137	0.40122	2.7758	0.00550668	0.0404714
7096	TLR1	1741.68	1.11219	0.372838	2.98305	0.00285392	0.0271544
57545	CC2D2A	54.8976	1.10987	0.381981	2.90556	0.00366592	0.0320348
114789	SLC25A25	1284.22	1.10772	0.345855	3.20283	0.00136084	0.0168729
1176	AP3S1	4205.76	1.10432	0.284874	3.87653	0.000105955	0.00345282
7453	WARS1	8381.75	1.10336	0.326252	3.38193	0.00071979	0.0113485
4215	MAP3K3	6311.85	1.09599	0.237021	4.62403	3.76351e-06	0.000394316
2683	B4GALT1	7103.1	1.09491	0.335877	3.25985	0.00111472	0.0148539
51696	HECA	7674.1	1.07868	0.309594	3.48419	0.000493636	0.00884277
8609	KLF7	7513.51	1.07866	0.29408	3.66789	0.000244556	0.00567932
6676	SPAG4	105.93	1.07862	0.390446	2.76255	0.00573525	0.0415327
9846	GAB2	11379.9	1.07802	0.274517	3.92696	8.60258e-05	0.00297628
5504	PPP1R2	6410.42	1.07796	0.40354	2.67125	0.00755684	0.0496774
7905	REEP5	2905.75	1.07684	0.285823	3.76751	0.000164883	0.00453093
55884	WSB2	2411.89	1.07665	0.307655	3.49953	0.00046608	0.00854701
9605	VPS9D1	878.278	1.07579	0.336234	3.19951	0.00137661	0.0169685
57096	RPGRIP1	88.6982	1.0751	0.317383	3.38738	0.000705628	0.0111938
7046	TGFBR1	4617.09	1.07316	0.319861	3.35509	0.000793403	0.0121374
102724231	C3orf86P	175.713	1.07308	0.36921	2.90644	0.00365573	0.0320187
8632	DNAH17	435.62	1.07303	0.29254	3.66798	0.000244476	0.00567932
55200	PLEKHG6	59.2065	1.06961	0.393859	2.71573	0.00661301	0.0454686
9936	CD302	89.8918	1.06824	0.34296	3.11477	0.00184088	0.0205288
1362	CPD	8446.81	1.06763	0.249858	4.27295	1.92902e-05	0.00114898
51222	ZNF219	1653.66	1.06626	0.34852	3.0594	0.00221782	0.0230047
9441	MED26	1520.68	1.06453	0.38131	2.79177	0.00524206	0.0393515
554	AVPR2	169.06	1.06306	0.397336	2.67548	0.00746226	0.0493088
374879	ZNF699	506.839	1.06144	0.281809	3.76651	0.000165545	0.00453093
26020	LRP10	6575.79	1.06135	0.378997	2.80042	0.00510362	0.0387659
23380	SRGAP2	2375.36	1.06118	0.386319	2.74689	0.0060163	0.0427935
57161	PELI2	4102.39	1.05992	0.264141	4.0127	6.00285e-05	0.00236501
7805	LAPTM5	108013	1.05826	0.224868	4.70612	2.5248e-06	0.000282605
8897	MTMR3	9315.73	1.05751	0.223441	4.73284	2.21396e-06	0.000257405
149483	CCDC17	309.826	1.0573	0.373013	2.83448	0.00459006	0.0367556
57706	DENND1A	3129.83	1.05728	0.345517	3.06	0.00221334	0.0229894
64282	TENT4B	2489.82	1.05653	0.323	3.27098	0.00107175	0.0145437
79651	RHBDF2	3064.52	1.05194	0.391585	2.68637	0.00722339	0.0482732
57590	WDFY1	5650.11	1.05178	0.170754	6.15961	7.29223e-10	1.09511e-06
338692	ANKRD13D	8639.38	1.05176	0.206442	5.0947	3.49289e-07	7.31923e-05
4520	MTF1	3725.31	1.0501	0.187205	5.60936	2.0308e-08	9.38388e-06
23074	BLTP3B	3530.78	1.04699	0.286264	3.65741	0.000254772	0.00581437
140545	RNF32	330.37	1.04376	0.257498	4.05347	5.04643e-05	0.00208582
375611	SLC26A5	22.3297	1.04302	0.307431	3.3927	0.000692062	0.0110301
23315	SLC9A8	2850.26	1.04005	0.260499	3.99254	6.53682e-05	0.00249576
221	ALDH3B1	6888.98	1.03647	0.363458	2.85169	0.0043487	0.0354337
101927275	NDUFV2-AS1	166.787	1.03612	0.379487	2.73031	0.00632754	0.0442658
3516	RBPJ	7253	1.03612	0.217275	4.76869	1.8543e-06	0.000232057
56905	C15orf39	18586.1	1.03436	0.259916	3.9796	6.90315e-05	0.0025756
5966	REL	11140.7	1.03232	0.243567	4.23835	2.25166e-05	0.00125555
375035	SFT2D2	1151.45	1.02897	0.288145	3.571	0.000355619	0.00719037
23533	PIK3R5	5551.22	1.0266	0.278626	3.6845	0.000229153	0.00547635
10043	TOM1	2951.33	1.02428	0.270632	3.78478	0.000153842	0.00435499
2275	FHL3	3725.44	1.02322	0.281413	3.63601	0.000276897	0.00613772
80856	LNPK	3692.24	1.02263	0.251522	4.06576	4.78772e-05	0.00202534
11040	PIM2	3596.6	1.0213	0.303716	3.36268	0.000771888	0.0119606
50862	RNF141	3263.54	1.02106	0.262731	3.88633	0.000101772	0.00336521
3845	KRAS	5471.3	1.01992	0.244207	4.17645	2.96089e-05	0.00150305
100874042	HM13-AS1	102.166	1.01886	0.378875	2.68917	0.00716289	0.0480933
285512	FAM13A-AS1	434.832	1.01859	0.229967	4.42929	9.45438e-06	0.000709906
6993	DYNLT1	1958.28	1.01782	0.340937	2.98537	0.00283237	0.0269922
5034	P4HB	40681.5	1.01558	0.280585	3.61952	0.000295146	0.00638516
4853	NOTCH2	14714.1	1.01321	0.33082	3.06272	0.00219335	0.0228609
571	BACH1	10013.1	1.00815	0.28207	3.57412	0.000351409	0.00714755
3422	IDI1	5044.9	1.00764	0.341791	2.94813	0.00319706	0.0292014
81622	UNC93B1	3650.99	1.006	0.366649	2.74377	0.00607375	0.042991
1912	PHC2	9613.64	1.00515	0.294141	3.41725	0.000632579	0.0103486
8932	MBD2	7436.25	1.00409	0.289089	3.47331	0.000514085	0.00905255
3604	TNFRSF9	72.4606	1.00373	0.358401	2.80058	0.00510103	0.0387659
51274	KLF3	7848.95	1.00169	0.362211	2.76548	0.00568389	0.0413134
5873	RAB27A	10305.9	1.0015	0.268638	3.72808	0.000192947	0.00495809
5768	QSOX1	11962.4	1.00086	0.311127	3.21689	0.0012959	0.0163539
2081	ERN1	879.713	1.00014	0.308983	3.23686	0.00120851	0.0157019
79144	PPDPF	3720.9	0.997142	0.335047	2.97613	0.00291911	0.0276143
5916	RARG	344.263	0.995815	0.33109	3.00769	0.00263244	0.0256567
84888	SPPL2A	1748.4	0.995773	0.240457	4.14117	3.45544e-05	0.00165613
8879	SGPL1	1891.74	0.99512	0.27382	3.63421	0.000278832	0.00615787
26234	FBXL5	11473.5	0.995008	0.209531	4.74874	2.04683e-06	0.000245906
5861	RAB1A	6933.4	0.994681	0.311596	3.19222	0.00141185	0.0172846
255919	CNEP1R1	1187.33	0.994044	0.326516	3.0444	0.00233146	0.0236839
8527	DGKD	8868.66	0.99323	0.212308	4.67824	2.89348e-06	0.000316021
57708	MIER1	8047.99	0.991997	0.261807	3.78904	0.00015123	0.00431492
24149	ZNF318	3517.45	0.984688	0.326364	3.01714	0.0025517	0.0251555
26524	LATS2	6298.33	0.983592	0.305478	3.21985	0.00128257	0.0162609
90203	SNX21	412.846	0.982332	0.342418	2.86881	0.00412024	0.034293
1643	DDB2	2793.81	0.976251	0.338405	2.88486	0.00391587	0.0331772
23288	IQCE	1240.25	0.975153	0.294301	3.31346	0.000921507	0.0133493
342371	ATXN1L	8132.43	0.973337	0.346538	2.80875	0.00497348	0.0382061
5151	PDE8A	1715.71	0.971144	0.265357	3.65976	0.000252454	0.00578218
6249	CLIP1	5342.03	0.97106	0.224751	4.3206	1.55605e-05	0.000990869
57169	ZNFX1	5412.09	0.968571	0.227738	4.253	2.10924e-05	0.00121053
1486	CTBS	2453.94	0.964083	0.267612	3.60254	0.000315124	0.00669861
192670	AGO4	13242	0.961685	0.188007	5.11516	3.13473e-07	6.85663e-05
114294	LACTB	1786.28	0.960503	0.222747	4.31208	1.61729e-05	0.00101198
79627	OGFRL1	3574.98	0.960066	0.273949	3.50454	0.000457392	0.00845401
55331	ACER3	2969.05	0.959821	0.234323	4.09615	4.20086e-05	0.00186004
55088	CCDC186	2691.75	0.959796	0.229513	4.18188	2.89103e-05	0.00148874
81631	MAP1LC3B	11818.4	0.958211	0.306804	3.1232	0.00178896	0.0200865
23389	MED13L	32598	0.956078	0.236367	4.04489	5.23473e-05	0.00214398
51132	RLIM	7943.03	0.953822	0.331581	2.87659	0.00402001	0.0336902
54790	TET2	10063.4	0.952011	0.250561	3.79952	0.000144979	0.00420718
29035	HAPSTR1	4200.56	0.951397	0.274593	3.46475	0.000530719	0.00924066
196463	PLBD2	1763.03	0.950385	0.315631	3.01106	0.00260335	0.0255174
100996307	LIPE-AS1	26.361	0.94977	0.349391	2.71836	0.00656066	0.0452987
27244	SESN1	3927.38	0.94477	0.33694	2.80397	0.00504771	0.0385118
10892	MALT1	2041.57	0.942489	0.278146	3.38847	0.000702849	0.0111694
6867	TACC1	11852.2	0.941179	0.207482	4.5362	5.72774e-06	0.000530907
1774	DNASE1L1	2056.1	0.941104	0.263967	3.56523	0.000363541	0.00730366
284996	RNF149	4496.42	0.939002	0.227914	4.11998	3.78905e-05	0.00174636
6018	RLF	4671.52	0.938616	0.323603	2.90052	0.00372546	0.0322772
23218	NBEAL2	20316.3	0.938543	0.265271	3.53805	0.000403095	0.00772785
80301	PLEKHO2	6501.93	0.936909	0.281052	3.33357	0.000857379	0.0127587
6840	SVIL	2790.8	0.936302	0.275981	3.39263	0.000692253	0.0110301
10472	ZBTB18	3693.87	0.933661	0.210221	4.44134	8.94022e-06	0.000691466
6553	SLC9A5	61.6301	0.928376	0.276614	3.35621	0.000790191	0.0120986
112770	GLMP	1067.48	0.926177	0.33682	2.74976	0.00596382	0.0425135
151835	CPNE9	45.2411	0.926069	0.312965	2.95902	0.00308623	0.0286311
219654	ZCCHC24	445.208	0.925595	0.312881	2.9583	0.00309341	0.0286466
7048	TGFBR2	5882.87	0.924759	0.247508	3.73627	0.00018677	0.00485682
126731	CCSAP	2804.35	0.923415	0.300623	3.07167	0.00212864	0.0224197
9107	MTMR6	3148.64	0.922126	0.228301	4.03908	5.36615e-05	0.002178
25978	CHMP2B	2500.32	0.919983	0.229619	4.00656	6.16106e-05	0.00239688
8509	NDST2	5436.65	0.919958	0.190374	4.83237	1.34917e-06	0.000194507
196383	RILPL2	6818.1	0.919371	0.259433	3.54377	0.000394445	0.00765003
9516	LITAF	13584.4	0.917142	0.335718	2.73188	0.00629742	0.0441751
3936	LCP1	108884	0.915817	0.203647	4.49708	6.88941e-06	0.000585633
2117	ETV3	1287.38	0.914698	0.326006	2.80577	0.00501968	0.0383466
27161	AGO2	2319.13	0.911694	0.28468	3.20252	0.0013623	0.0168729
5922	RASA2	3789.48	0.911161	0.20212	4.50802	6.54345e-06	0.000569659
10746	MAP3K2	9170.73	0.90999	0.173013	5.25968	1.4431e-07	3.94031e-05
10857	PGRMC1	2403.56	0.908098	0.181191	5.01182	5.39187e-07	0.000103369
84945	ABHD13	3024.63	0.907379	0.242446	3.7426	0.000182128	0.00479844
7086	TKT	55868.8	0.906228	0.290349	3.12117	0.00180136	0.0202132
5223	PGAM1	5000.58	0.905677	0.292831	3.09283	0.00198255	0.0215616
10159	ATP6AP2	9871.23	0.900571	0.196557	4.58172	4.61162e-06	0.000454131
5547	PRCP	4578.14	0.897271	0.240916	3.72441	0.000195773	0.00497227
54849	DEF8	1911.56	0.896936	0.333649	2.68827	0.00718243	0.0481418
27342	RABGEF1	2467.77	0.894876	0.252744	3.54064	0.000399159	0.00768509
7016	TESK1	1545.99	0.893812	0.256501	3.48463	0.000492812	0.00883859
30001	ERO1A	5226.71	0.893753	0.303913	2.94082	0.00327341	0.0296019
2752	GLUL	64923.5	0.890253	0.262834	3.38713	0.000706272	0.0111941
6817	SULT1A1	2271.62	0.889594	0.282923	3.1443	0.00166487	0.0192818
55654	TMEM127	8192.78	0.889249	0.217055	4.09688	4.18762e-05	0.00186004
57136	APMAP	14093.4	0.885326	0.229578	3.85632	0.000115108	0.00362766
79716	NPEPL1	139.214	0.883361	0.31829	2.77534	0.00551444	0.0404954
100507062	PSMD6-AS2	638.049	0.881977	0.330418	2.66927	0.00760152	0.049886
283970	PDXDC2P-NPIPB14P	1326.2	0.881808	0.278537	3.16585	0.00154629	0.018381
9926	LPGAT1	9270.2	0.879576	0.193021	4.55688	5.1918e-06	0.000497929
83593	RASSF5	12983	0.878553	0.312532	2.81108	0.0049375	0.0380576
100505741	SPATA1	84.9966	0.872896	0.324847	2.6871	0.0072075	0.0482311
9766	SUSD6	8657.58	0.871775	0.270832	3.21887	0.00128696	0.0162753
5782	PTPN12	6022.61	0.870275	0.209358	4.15687	3.22642e-05	0.00159297
440456	PLEKHM1P1	3345.69	0.868896	0.203793	4.26362	2.01144e-05	0.00117308
57713	SFMBT2	3739.88	0.868544	0.276698	3.13896	0.00169551	0.019474
100507419	MMP25-AS1	363.943	0.868084	0.289926	2.99416	0.00275198	0.026464
51621	KLF13	2509.4	0.867265	0.310796	2.79047	0.00526324	0.0393984
4214	MAP3K1	6908.9	0.867191	0.281909	3.07614	0.00209699	0.0222032
83642	SELENOO	3370.16	0.866316	0.288103	3.00696	0.0026387	0.0257038
5224	PGAM2	486.288	0.864552	0.26756	3.23124	0.00123253	0.0159107
2033	EP300	17017.9	0.860152	0.215132	3.99825	6.38118e-05	0.00245758
55122	AKIRIN2	6164.45	0.859743	0.321368	2.67526	0.00746705	0.0493088
2889	RAPGEF1	13828.4	0.858127	0.192515	4.45745	8.29413e-06	0.000655563
80273	GRPEL1	2677.14	0.856196	0.265579	3.22389	0.00126463	0.0161861
841	CASP8	10189.9	0.853832	0.28729	2.97202	0.00295846	0.0278259
9583	ENTPD4	4017.62	0.849499	0.282011	3.01229	0.00259284	0.0254774
2512	FTL	128694	0.849215	0.263375	3.22436	0.00126257	0.0161861
9658	ZNF516	5370.85	0.848437	0.233682	3.63073	0.000282623	0.00622398
9261	MAPKAPK2	15130	0.847837	0.292025	2.9033	0.00369252	0.032077
643853	TMPPE	855.043	0.845623	0.277535	3.04691	0.00231209	0.0235403
90693	CCDC126	386.848	0.845596	0.307295	2.75174	0.00592797	0.0423248
6876	TAGLN	340.942	0.84528	0.312371	2.70602	0.00680959	0.0464656
400818	NBPF9	370.386	0.844617	0.282356	2.99132	0.00277775	0.0266246
55754	TMEM30A	12089.7	0.844396	0.288599	2.92584	0.00343525	0.0305863
334	APLP2	73949.2	0.843282	0.259748	3.24653	0.00116819	0.0153552
5878	RAB5C	12292.2	0.840452	0.263773	3.18627	0.00144118	0.0174539
23531	MMD	701.87	0.837783	0.302807	2.76672	0.00566228	0.0412616
9114	ATP6V0D1	5498.82	0.836065	0.28761	2.90694	0.00364986	0.0319939
5604	MAP2K1	2779.26	0.835659	0.307118	2.72097	0.0065091	0.0451114
348094	ANKDD1A	678.006	0.833662	0.311768	2.67398	0.0074956	0.0494792
8178	ELL	2514.33	0.83173	0.250037	3.32643	0.00087966	0.0129407
164	AP1G1	7764.12	0.831293	0.290982	2.85686	0.00427855	0.035143
25778	DSTYK	3662.65	0.82863	0.235221	3.52277	0.000427059	0.00800835
146880	ARHGAP27P1	4919.09	0.827507	0.195783	4.22664	2.37203e-05	0.00128367
88455	ANKRD13A	9603.8	0.823852	0.140175	5.87732	4.16969e-09	3.26705e-06
23207	PLEKHM2	9817.62	0.821108	0.306842	2.67599	0.00745079	0.0492556
80305	TRABD	8498.72	0.820448	0.296056	2.77126	0.005584	0.040839
51228	GLTP	3265.85	0.820114	0.216453	3.78889	0.000151325	0.00431492
355	FAS	1446.87	0.819677	0.157692	5.19797	2.01482e-07	4.88959e-05
10011	SRA1	2187.59	0.817862	0.294537	2.77677	0.00549018	0.0403995
5770	PTPN1	8031.59	0.817243	0.188642	4.33223	1.47605e-05	0.000953398
6397	SEC14L1	6704.9	0.813319	0.21464	3.78922	0.000151122	0.00431492
9043	SPAG9	5261.35	0.812683	0.216478	3.75411	0.000173959	0.00465122
9448	MAP4K4	16680.6	0.810721	0.275174	2.94621	0.00321689	0.0293082
220929	ZNF438	858.138	0.807082	0.269406	2.99579	0.00273738	0.0263798
1509	CTSD	36008.2	0.806888	0.268201	3.00852	0.00262524	0.0256348
10561	IFI44	2059.38	0.804185	0.289195	2.78077	0.00542297	0.0400686
197259	MLKL	1958.82	0.80328	0.290401	2.7661	0.00567306	0.0412869
54704	PDP1	1635.96	0.801391	0.280591	2.85608	0.00428909	0.0351814
401548	SNX30	5109.48	0.799922	0.269287	2.97052	0.00297298	0.0279187
9962	SLC23A2	3311.24	0.799817	0.209954	3.80948	0.000139259	0.00412761
282991	BLOC1S2	2497.34	0.795983	0.286018	2.78298	0.00538617	0.0399172
200424	TET3	9646.47	0.791641	0.201114	3.93627	8.27569e-05	0.00290148
4043	LRPAP1	8455.19	0.789589	0.236699	3.33583	0.000850459	0.0126977
58472	SQOR	3508.36	0.78831	0.281011	2.80527	0.00502752	0.0383902
56261	GPCPD1	8001.62	0.786945	0.249106	3.15907	0.00158272	0.0186176
23593	HEBP2	2160.85	0.78576	0.273941	2.86836	0.00412604	0.0342968
27433	TOR2A	2096.87	0.783127	0.243605	3.21474	0.00130561	0.0164189
151195	CCNYL1	1751.93	0.781364	0.251863	3.10233	0.00192003	0.0211238
5538	PPT1	15870.3	0.780461	0.224534	3.47592	0.000509111	0.00902135
22931	RAB18	5537.55	0.780244	0.234991	3.32031	0.00089917	0.0131564
55096	EBLN2	346.554	0.780185	0.288752	2.70192	0.00689399	0.0468464
54877	ZCCHC2	2882.14	0.778766	0.271424	2.86918	0.00411533	0.034271
157769	FAM91A1	6232.95	0.777661	0.217483	3.57574	0.000349245	0.00714755
10105	PPIF	6722.81	0.776598	0.265031	2.93022	0.00338721	0.0302718
51084	CRYL1	1208.33	0.776358	0.26804	2.89642	0.00377442	0.0324983
7706	TRIM25	9480.04	0.775597	0.257222	3.01529	0.00256736	0.0252683
2821	GPI	18460.4	0.77532	0.211705	3.66226	0.000250001	0.00575868
11337	GABARAP	14631.3	0.774548	0.245837	3.15065	0.00162905	0.0189645
23152	CIC	10090.1	0.771599	0.237885	3.24357	0.00118041	0.0154594
29893	PSMC3IP	309.45	0.770986	0.279813	2.75536	0.00586273	0.0420758
55904	KMT2E	22774.6	0.769067	0.286088	2.68822	0.00718346	0.0481418
9612	NCOR2	15711.7	0.765694	0.264309	2.89696	0.00376794	0.0324735
200186	CRTC2	7354.03	0.765265	0.258931	2.95547	0.00312191	0.0287896
5611	DNAJC3	6632.43	0.765098	0.24003	3.18751	0.00143502	0.0174145
9778	KIAA0232	4972.9	0.760806	0.159795	4.76113	1.9251e-06	0.000237618
8837	CFLAR	18656.9	0.760187	0.188955	4.02311	5.74354e-05	0.00229618
3059	HCLS1	22703.2	0.759647	0.262374	2.89529	0.00378814	0.0326008
9819	TSC22D2	3288.02	0.753093	0.238261	3.16079	0.00157339	0.0185447
84669	USP32	5486.82	0.75054	0.199414	3.76373	0.0001674	0.00453093
3344	FOXN2	7226.53	0.748781	0.218945	3.41995	0.000626335	0.0102798
121260	SLC15A4	2544.38	0.748561	0.265861	2.81561	0.0048685	0.0378034
205717	USF3	9276.53	0.747661	0.261184	2.86259	0.00420197	0.0347197
9960	USP3	4654.38	0.747429	0.262782	2.8443	0.00445093	0.0358882
1387	CREBBP	15210.3	0.747042	0.196315	3.80531	0.000141624	0.00415276
801	CALM1	15573.7	0.746793	0.261929	2.85113	0.00435646	0.0354337
285172	HYCC2	3354.23	0.742592	0.184945	4.0152	5.93953e-05	0.00235763
80232	WDR26	15201.6	0.741005	0.216388	3.42443	0.000616085	0.0101967
55824	PAG1	7465.12	0.738646	0.269607	2.73971	0.00614933	0.0433726
2934	GSN	16152.3	0.738184	0.266231	2.77272	0.005559	0.040723
56681	SAR1A	5820.99	0.738052	0.264379	2.79164	0.0052441	0.0393515
51164	DCTN4	6433.86	0.734357	0.248208	2.95864	0.00309004	0.0286311
6670	SP3	12016.9	0.732755	0.231827	3.16079	0.00157344	0.0185447
10087	CERT1	4157.39	0.731926	0.140178	5.22141	1.77561e-07	4.57119e-05
5937	RBMS1	4705.68	0.731279	0.210933	3.46687	0.000526551	0.00918699
25865	PRKD2	4106.56	0.729903	0.241321	3.02462	0.00248947	0.0247178
5412	UBL3	3209.39	0.729599	0.232995	3.13139	0.00173981	0.0197562
221037	JMJD1C	13182.2	0.727958	0.271715	2.67912	0.00738159	0.04905
51026	GOLT1B	2009.87	0.725279	0.261239	2.7763	0.00549814	0.0404251
96459	FNIP1	5565.54	0.724012	0.253237	2.85902	0.00424946	0.0350318
201475	RAB12	1199.07	0.723065	0.200297	3.60997	0.000306228	0.00655408
27125	AFF4	11824	0.72191	0.207243	3.4834	0.000495084	0.0088511
80830	APOL6	5636.14	0.719679	0.236827	3.03884	0.00237489	0.0240168
51317	PHF21A	7859.72	0.715874	0.254877	2.8087	0.00497414	0.0382061
203523	ZNF449	333.224	0.714462	0.257253	2.77727	0.00548173	0.0403539
5788	PTPRC	22610.6	0.713262	0.248919	2.86544	0.00416434	0.0344962
10475	TRIM38	4929.84	0.707664	0.228999	3.09024	0.00199994	0.0216592
100506215	PAXBP1-AS1	551.458	0.706037	0.220461	3.20255	0.00136215	0.0168729
5326	PLAGL2	4854.25	0.703002	0.198517	3.54127	0.000398202	0.00767608
9341	VAMP3	6393.41	0.69876	0.221488	3.15485	0.00160582	0.018779
9267	CYTH1	8049.18	0.697898	0.258868	2.69596	0.00701863	0.0473009
9640	ZNF592	7569.73	0.697227	0.173875	4.00994	6.07351e-05	0.00237856
65220	NADK	5410.73	0.697136	0.25051	2.78287	0.00538802	0.0399172
64397	ZNF106	13630.7	0.697076	0.224089	3.11071	0.00186637	0.0207232
427	ASAH1	16016.8	0.693583	0.225094	3.08131	0.00206095	0.0220157
5226	PGD	31652.5	0.692764	0.251439	2.7552	0.00586559	0.0420796
219988	PATL1	6672.14	0.690801	0.184071	3.75291	0.000174794	0.00466662
359948	IRF2BP2	48745	0.686801	0.241408	2.84498	0.00444148	0.0358602
311	ANXA11	14204.2	0.686543	0.10715	6.4073	1.48115e-10	5.33835e-07
51056	LAP3	5322.02	0.686096	0.248213	2.76414	0.00570734	0.0414322
257397	TAB3	6784.88	0.685795	0.216456	3.16828	0.00153342	0.0182642
2647	BLOC1S1	257.935	0.683028	0.255032	2.6782	0.00740182	0.0491172
51571	CYRIB	10665.9	0.682414	0.172912	3.9466	7.9268e-05	0.00283303
23067	SETD1B	7655.04	0.68163	0.221518	3.07709	0.00209032	0.0221822
55048	VPS37C	594.037	0.680839	0.243945	2.79095	0.00525539	0.0393794
6738	RO60	2833.34	0.679423	0.252944	2.68606	0.00722994	0.0482823
84162	BLTP1	15274.1	0.677232	0.165189	4.09975	4.13601e-05	0.00185411
80790	CMIP	10011.8	0.673045	0.202206	3.32851	0.000873129	0.0129013
253832	ZDHHC20	12627.1	0.673	0.201853	3.33411	0.000855734	0.0127448
6102	RP2	3200.77	0.671481	0.248957	2.69717	0.00699312	0.0471643
112483	SAT2	1429.16	0.671239	0.228251	2.94079	0.00327377	0.0296019
7159	TP53BP2	7306.47	0.669737	0.248154	2.69888	0.00695734	0.0469934
389125	MUSTN1	98.2997	0.669723	0.232494	2.8806	0.00396914	0.0334153
56900	TMEM167B	5917.74	0.668774	0.243892	2.74209	0.00610494	0.0431439
23287	AGTPBP1	12494.3	0.667268	0.194002	3.43949	0.000582805	0.00982481
5306	PITPNA	4732.22	0.664877	0.202719	3.27979	0.00103883	0.0142685
5586	PKN2	5171.45	0.664177	0.186599	3.55939	0.000371717	0.00740188
10308	ZNF267	2788.82	0.663229	0.199097	3.33118	0.000864778	0.0128184
90701	SEC11C	1286.86	0.662159	0.179352	3.69195	0.000222542	0.00537854
4482	MSRA	2127.55	0.660778	0.196519	3.36242	0.000772638	0.0119619
3621	ING1	2705	0.658732	0.243584	2.70433	0.00684425	0.0466491
56255	TMX4	11750	0.657252	0.195424	3.36321	0.000770426	0.0119585
8650	NUMB	7075.74	0.656	0.237915	2.75728	0.00582836	0.041946
143384	CACUL1	5300.52	0.653959	0.215875	3.02934	0.00245087	0.0244287
9208	LRRFIP1	23027.4	0.652776	0.20477	3.18784	0.00143338	0.0174145
100507290	ZNF865	2617.4	0.650529	0.211269	3.07915	0.00207592	0.02211
2803	GOLGA4	5247.99	0.64945	0.211036	3.07743	0.00208795	0.0221726
51465	UBE2J1	24370.5	0.647507	0.233593	2.77195	0.00557218	0.040803
10499	NCOA2	5307.55	0.645294	0.182935	3.52744	0.000419592	0.00790122
284611	EEIG2	2942.64	0.645281	0.235078	2.74496	0.00605177	0.0429535
1783	DYNC1LI2	4634.31	0.64413	0.215542	2.98842	0.00280422	0.0268053
3985	LIMK2	3276.84	0.643848	0.204164	3.15358	0.00161279	0.0188361
23140	ZZEF1	11210.5	0.643742	0.176951	3.63797	0.000274793	0.00611364
4650	MYO9B	25515.2	0.643287	0.155692	4.1318	3.59935e-05	0.00168916
221937	FOXK1	5256.44	0.640981	0.228159	2.80936	0.00496401	0.0381803
5562	PRKAA1	8111.88	0.640021	0.217357	2.94457	0.00323406	0.0294337
54625	PARP14	8125.07	0.639078	0.166336	3.84209	0.000121992	0.00373881
51271	UBAP1	6319.71	0.638793	0.238575	2.67753	0.00741669	0.0491172
64145	RBSN	2319.86	0.637856	0.218998	2.91261	0.00358417	0.0314921
7994	KAT6A	12202.6	0.635404	0.206915	3.07085	0.0021345	0.0224552
259282	BOD1L1	8869.91	0.635104	0.185379	3.42597	0.000612604	0.0101758
80012	PHC3	10239.3	0.634865	0.197387	3.21634	0.00129836	0.0163562
283489	CHAMP1	3397.81	0.634252	0.232295	2.73037	0.00632629	0.0442658
1390	CREM	669.912	0.632954	0.232839	2.71842	0.00655951	0.0452987
56413	LTB4R2	169.6	0.631056	0.233688	2.70042	0.00692511	0.0469278
51430	SUCO	7224.12	0.630825	0.226283	2.78777	0.00530717	0.0395863
9371	KIF3B	1963.02	0.629899	0.181363	3.47315	0.000514392	0.00905255
79646	PANK3	2474.69	0.629825	0.206333	3.05247	0.00226964	0.0233321
673	BRAF	1725.14	0.628903	0.190445	3.30228	0.000959009	0.0136619
254065	BRWD3	4886.85	0.627952	0.208645	3.00966	0.00261539	0.0255874
7165	TPD52L2	7364.75	0.623383	0.228377	2.72963	0.00634064	0.044323
83666	PARP9	3766.65	0.622923	0.200411	3.10823	0.00188211	0.0208484
1654	DDX3X	53245.4	0.619008	0.188223	3.28869	0.00100655	0.014083
23471	TRAM1	16354.2	0.618496	0.218694	2.82813	0.00468205	0.0370229
152006	RNF38	9298.04	0.618393	0.230553	2.68222	0.00731353	0.0486875
3337	DNAJB1	7398.97	0.617177	0.204661	3.0156	0.00256468	0.0252558
253260	RICTOR	8998.04	0.614829	0.214144	2.8711	0.00409043	0.0341189
79912	PYROXD1	950.224	0.613594	0.158401	3.87366	0.000107211	0.00348746
387	RHOA	49694.5	0.610244	0.158487	3.85044	0.000117908	0.00366391
663	BNIP2	13890.6	0.610057	0.198211	3.07782	0.00208519	0.0221694
55294	FBXW7	2280.16	0.604479	0.165335	3.65608	0.000256099	0.00583459
5253	PHF2	4375.59	0.603752	0.204752	2.9487	0.0031911	0.0291617
64375	IKZF4	853.228	0.603611	0.209639	2.87929	0.00398567	0.0335008
101927631	ADNP-AS1	161.116	0.602187	0.195255	3.08411	0.00204165	0.0219092
9689	BZW1	13899.1	0.601497	0.198303	3.03322	0.00241956	0.0243048
11176	BAZ2A	24031.1	0.599213	0.175448	3.41533	0.000637056	0.0103707
4179	CD46	10031.8	0.598697	0.196271	3.05035	0.00228573	0.0234526
26148	-	1848.9	0.596891	0.217285	2.74704	0.00601362	0.0427935
5610	EIF2AK2	4390.45	0.596863	0.174704	3.41643	0.000634479	0.0103568
9444	QKI	12563.5	0.587083	0.151671	3.87077	0.000108492	0.00352275
51304	ZDHHC3	6378.02	0.586121	0.182052	3.21953	0.00128402	0.0162609
25981	DNAH1	6124.41	0.583947	0.163342	3.57501	0.000350221	0.00714755
2771	GNAI2	40907.5	0.581065	0.172901	3.36069	0.000777482	0.0119968
11078	TRIOBP	5775.94	0.579559	0.161478	3.58909	0.000331833	0.0068973
22898	DENND3	15576	0.572689	0.189203	3.02685	0.00247117	0.0245767
26268	FBXO9	4592.83	0.571724	0.180517	3.16714	0.00153946	0.0183119
80204	FBXO11	7861.62	0.570529	0.17417	3.27571	0.00105397	0.0143781
2332	FMR1	3227.84	0.569763	0.159352	3.5755	0.000349562	0.00714755
2885	GRB2	18321.8	0.568313	0.19856	2.86217	0.0042075	0.0347336
324	APC	4041.02	0.567542	0.172614	3.28792	0.00100929	0.0140996
10010	TANK	2948.29	0.565262	0.188243	3.00283	0.00267484	0.0259158
26191	PTPN22	4256.6	0.565242	0.211405	2.67374	0.0075011	0.0494974
79939	SLC35E1	4213.57	0.560915	0.176032	3.18644	0.00144033	0.0174539
11231	SEC63	11648.2	0.553972	0.162325	3.41272	0.000643172	0.010442
80346	REEP4	2544.39	0.55368	0.168919	3.27778	0.00104628	0.0143227
57589	RIC1	6073.2	0.552245	0.193003	2.86133	0.0042187	0.03481
8500	PPFIA1	3166.12	0.549097	0.185035	2.96753	0.00300201	0.0281519
10487	CAP1	27632.3	0.549067	0.189522	2.89712	0.00376611	0.0324733
23347	SMCHD1	15643.1	0.547095	0.161357	3.39059	0.000697417	0.0111026
22884	WDR37	3575.35	0.544999	0.156184	3.48946	0.00048399	0.00875918
93380	MMGT1	5215.36	0.544426	0.153349	3.55024	0.000384885	0.00754735
9927	MFN2	8235.19	0.544052	0.172626	3.15162	0.00162368	0.0189143
271	AMPD2	10945.8	0.542112	0.175843	3.08293	0.00204974	0.0219349
149041	RC3H1	9783.06	0.536962	0.180024	2.98273	0.00285686	0.0271681
23013	SPEN	19867.8	0.534768	0.172715	3.09625	0.00195988	0.0214054
8648	NCOA1	8606.51	0.534282	0.168075	3.17883	0.00147869	0.0178125
55284	UBE2W	3528.61	0.529944	0.1593	3.32671	0.00087878	0.0129407
397	ARHGDIB	77609.5	0.524755	0.151598	3.46148	0.000537222	0.00929786
10094	ARPC3	27105.5	0.522656	0.141119	3.70365	0.000212518	0.00525348
8916	HERC3	3253.44	0.521527	0.154549	3.37452	0.000739458	0.0115876
257106	ARHGAP30	21027.3	0.51736	0.16125	3.20843	0.00133462	0.0166907
84820	POLR2J4	1210.69	0.516384	0.184249	2.80264	0.0050686	0.0386384
6655	SOS2	10081.4	0.512318	0.127674	4.01271	6.00255e-05	0.00236501
5868	RAB5A	4610.99	0.509789	0.156403	3.25946	0.00111623	0.0148539
54462	CCSER2	2754.13	0.507402	0.182124	2.78602	0.00533589	0.0396592
55573	CDV3	29393.7	0.506948	0.174705	2.90174	0.00371099	0.0321673
201627	DENND6A	4463.67	0.506747	0.182348	2.77902	0.00545236	0.0401869
51322	WAC	18934.5	0.506228	0.174659	2.89838	0.00375091	0.0323759
156	GRK2	46277.6	0.504244	0.183957	2.74109	0.00612351	0.0432243
4289	MKLN1	5212.1	0.503437	0.133768	3.76352	0.000167538	0.00453093
339745	SPOPL	3730.31	0.50316	0.137399	3.66204	0.00025021	0.00575868
8554	PIAS1	6471.82	0.500113	0.167497	2.98579	0.00282843	0.0269922
339287	MSL1	7425.65	0.494623	0.169085	2.92529	0.00344138	0.0306106
2870	GRK6	9915.21	0.49452	0.180253	2.74348	0.00607916	0.0430124
26511	CHIC2	1789.87	0.493152	0.167094	2.95135	0.00316389	0.0290556
10618	TGOLN2	46536.2	0.492627	0.152892	3.22206	0.00127274	0.0162552
63916	ELMO2	4687.99	0.491179	0.161826	3.03523	0.00240348	0.0241973
1785	DNM2	15564.2	0.490919	0.158506	3.09717	0.0019538	0.021365
22834	ZNF652	4621.15	0.489057	0.142475	3.43258	0.000597859	0.00999444
64848	YTHDC2	3709.29	0.487725	0.159849	3.05117	0.00227953	0.0234071
64343	AZI2	2128.9	0.485761	0.168864	2.87664	0.00401932	0.0336902
22848	AAK1	7942.55	0.484633	0.173684	2.79031	0.00526576	0.0393984
10427	SEC24B	4330.45	0.48463	0.139045	3.48541	0.000491389	0.00883639
219771	CCNY	9974.5	0.484438	0.170311	2.84444	0.00444901	0.0358882
23558	WBP2	6644.9	0.482372	0.175098	2.75487	0.00587148	0.042093
56850	GRIPAP1	7360.99	0.477128	0.164244	2.90499	0.0036726	0.0320348
79027	ZNF655	8564.18	0.474224	0.167843	2.8254	0.00472219	0.037173
1979	EIF4EBP2	20952.1	0.474162	0.12961	3.65837	0.000253827	0.00580484
23053	ZSWIM8	6450.73	0.470419	0.172053	2.73414	0.00625428	0.043934
102724316	SVIL-AS1	1426.65	0.466965	0.169169	2.76035	0.00577402	0.0416749
51128	SAR1B	2235.17	0.450869	0.14272	3.15913	0.00158243	0.0186176
5906	RAP1A	6282.61	0.447892	0.164618	2.72079	0.00651253	0.0451114
7534	YWHAZ	49754.5	0.445471	0.159288	2.79664	0.00516366	0.03904
9101	USP8	4587.96	0.44492	0.156947	2.83485	0.00458479	0.0367497
50999	TMED5	7598.72	0.443102	0.165854	2.67164	0.00754807	0.0496619
5018	OXA1L	13230.6	0.432711	0.142692	3.03248	0.00242555	0.0243379
57157	PHTF2	2191.47	0.427246	0.150743	2.83426	0.00459317	0.0367556
9991	PTBP3	19259.9	0.425716	0.130865	3.25309	0.00114156	0.0150932
54520	CCDC93	4695.4	0.425564	0.143451	2.96661	0.00301102	0.0281778
6672	SP100	10004.6	0.42537	0.134498	3.16264	0.00156347	0.0185024
6651	SON	41329.3	0.417332	0.137659	3.03164	0.00243229	0.0243744
5130	PCYT1A	2385.15	0.415239	0.147248	2.81999	0.00480252	0.0375414
23351	KHNYN	7266.95	0.414981	0.146892	2.82507	0.00472707	0.0371831
23473	CAPN7	2543.25	0.412104	0.14836	2.77773	0.00547399	0.0403299
9188	DDX21	15729.7	0.41061	0.149991	2.73756	0.00618965	0.0435888
79577	CDC73	3206.88	0.406727	0.146612	2.77418	0.00553415	0.0406071
153241	CEP120	3270.9	0.402972	0.14397	2.79901	0.005126	0.0388855
3799	KIF5B	16304.6	0.392973	0.124519	3.15592	0.00159993	0.0187637
23339	VPS39	8079.25	0.386063	0.118828	3.24892	0.00115845	0.0152687
51542	VPS54	2806.5	0.386022	0.132995	2.90253	0.00370162	0.0321181
51714	SELENOT	5856.84	0.384683	0.124743	3.08381	0.00204369	0.0219092
26133	TRPC4AP	11528.4	0.353067	0.130121	2.71338	0.00666009	0.0456529
29066	ZC3H7A	6133.69	0.343507	0.114199	3.00797	0.00262997	0.0256465
2782	GNB1	38653.4	0.3352	0.102731	3.2629	0.00110279	0.0147897
6801	STRN	6529.05	0.300865	0.103554	2.90538	0.00366806	0.0320348
51507	RTF2	8675.04	0.251743	0.0874301	2.87937	0.00398476	0.0335008
80349	SKIC8	2443.87	-0.268975	0.0963521	-2.79158	0.00524512	0.0393515
27037	TRMT2A	3269.93	-0.304006	0.0968013	-3.14052	0.0016865	0.0194558
5528	PPP2R5D	4150.17	-0.342396	0.116619	-2.93604	0.00332437	0.0299392
51075	TMX2	3928.48	-0.344545	0.113525	-3.03496	0.00240569	0.0242055
54957	TXNL4B	945.802	-0.346812	0.121824	-2.84682	0.0044159	0.0356933
56623	INPP5E	1440.3	-0.368504	0.137745	-2.67527	0.00746691	0.0493088
81887	LAS1L	3836.26	-0.391822	0.12927	-3.03105	0.00243707	0.0243744
23173	METAP1	4346.75	-0.393428	0.129639	-3.0348	0.00240698	0.0242055
10244	RABEPK	900.506	-0.397638	0.141657	-2.80705	0.00499967	0.0382896
11137	PWP1	3868.15	-0.399225	0.143213	-2.78763	0.00530956	0.0395878
51258	MRPL51	2455.14	-0.400088	0.145081	-2.75768	0.00582126	0.0419117
27339	PRPF19	9822.07	-0.40145	0.132537	-3.02897	0.00245387	0.0244451
54960	GEMIN8	967.717	-0.404228	0.136844	-2.95393	0.0031375	0.0288917
280636	SELENOH	3792.69	-0.404653	0.138674	-2.91802	0.00352257	0.0312095
3301	DNAJA1	11934.1	-0.404992	0.129457	-3.12839	0.00175765	0.0198711
80152	CENPT	4102.2	-0.405105	0.147197	-2.75212	0.00592103	0.0423089
100289678	ZNF783	2061.39	-0.41062	0.142101	-2.88963	0.00385696	0.0329016
347734	SLC35B2	3699.45	-0.411437	0.153985	-2.67194	0.00754152	0.049655
79135	APOO	348.856	-0.411762	0.146477	-2.81111	0.00493704	0.0380576
134637	ADAT2	2378.28	-0.414218	0.138342	-2.99416	0.00275199	0.026464
64981	MRPL34	1137.69	-0.414591	0.153478	-2.7013	0.00690688	0.0469163
64979	MRPL36	636.573	-0.422867	0.154524	-2.73658	0.00620812	0.0437018
79701	OGFOD3	1620.98	-0.422891	0.11764	-3.59478	0.000324663	0.00681089
3326	HSP90AB1	114656	-0.423903	0.14802	-2.86382	0.0041857	0.0346061
50814	NSDHL	990.273	-0.426297	0.154508	-2.75906	0.00579681	0.0417857
7748	ZNF195	2298.03	-0.42696	0.153429	-2.78278	0.00538956	0.0399172
51747	LUC7L3	15614.2	-0.431462	0.135036	-3.19515	0.00139756	0.017133
83607	AMMECR1L	3285.04	-0.431535	0.141089	-3.0586	0.00222373	0.0230175
6183	MRPS12	1135.75	-0.432082	0.149078	-2.89836	0.00375123	0.0323759
60528	ELAC2	5527.98	-0.432288	0.126389	-3.4203	0.000625526	0.0102784
790955	UQCC3	538.475	-0.434111	0.129412	-3.3545	0.000795097	0.0121477
55308	DDX19A	2956.54	-0.436817	0.116652	-3.74461	0.000180675	0.00476713
29081	METTL5	1300.52	-0.437	0.156433	-2.79354	0.0052135	0.0392642
55177	RMDN3	2223.17	-0.439583	0.160003	-2.74734	0.00600809	0.0427783
64432	MRPS25	4459.07	-0.440089	0.114385	-3.84743	0.000119362	0.00369513
64210	MMS19	5399.33	-0.442178	0.156207	-2.83071	0.00464443	0.0368386
55112	DYNC2I1	1666.52	-0.442228	0.154335	-2.86537	0.00416519	0.0344962
1801	DPH1	2049.88	-0.442513	0.119775	-3.69452	0.000220303	0.0053709
84993	UBL7	3731.39	-0.450065	0.165953	-2.712	0.00668782	0.0457734
51021	MRPS16	3900.36	-0.450903	0.0995489	-4.52947	5.9133e-06	0.000538699
9933	PUM3	2251.72	-0.452735	0.169041	-2.67826	0.00740066	0.0491172
51070	NOSIP	2255.26	-0.459701	0.162212	-2.83395	0.00459765	0.0367587
51808	PHAX	2239.1	-0.459963	0.162571	-2.82931	0.00466479	0.0369348
9100	USP10	7494.4	-0.460549	0.172322	-2.6726	0.00752655	0.0496216
11252	PACSIN2	5879.5	-0.464525	0.166837	-2.78431	0.00536419	0.0398139
63933	MCUR1	2280.06	-0.465336	0.121653	-3.8251	0.000130721	0.0039298
9246	UBE2L6	7440.69	-0.465991	0.173527	-2.68541	0.00724407	0.0483144
64708	COPS7B	2994.5	-0.467079	0.172812	-2.70281	0.00687553	0.0467738
2935	GSPT1	11591.3	-0.47001	0.153111	-3.06972	0.00214257	0.0225021
56922	MCCC1	3304.06	-0.470182	0.162705	-2.88978	0.00385513	0.0329016
28987	NOB1	5302.1	-0.472812	0.176927	-2.67235	0.00753224	0.0496302
2806	GOT2	3628.15	-0.475364	0.149803	-3.17327	0.00150733	0.0180452
65993	MRPS34	2621.05	-0.475497	0.17023	-2.79326	0.00521805	0.0392642
23107	MRPS27	6398.69	-0.477957	0.151264	-3.15976	0.00157899	0.018598
26284	ERAL1	2827.5	-0.47835	0.113558	-4.2124	2.52675e-05	0.00135117
11222	MRPL3	6205.92	-0.478786	0.155612	-3.07679	0.0020924	0.0221822
79886	CAAP1	1585.56	-0.483159	0.163088	-2.96257	0.00305079	0.0283832
5442	POLRMT	4020.65	-0.487674	0.172486	-2.82733	0.00469382	0.0370834
26750	RPS6KC1	3456.53	-0.489462	0.17996	-2.71984	0.00653137	0.045183
169714	QSOX2	4884.18	-0.492066	0.173241	-2.84036	0.00450619	0.0362042
29901	SAC3D1	415.726	-0.494297	0.179393	-2.75538	0.00586245	0.0420758
23142	DCUN1D4	1639.72	-0.495796	0.170159	-2.91372	0.00357151	0.0314115
4595	MUTYH	1335.21	-0.495948	0.143055	-3.46684	0.000526617	0.00918699
6059	ABCE1	7784.6	-0.496109	0.17807	-2.78603	0.00533583	0.0396592
10575	CCT4	10464.1	-0.497494	0.128823	-3.86185	0.00011253	0.00358921
130872	AHSA2P	6580.36	-0.497518	0.185226	-2.686	0.00723123	0.0482823
51611	DPH5	2584.13	-0.497799	0.184042	-2.70481	0.00683437	0.046617
414189	AGAP6	1246.42	-0.499845	0.176328	-2.83474	0.00458632	0.0367497
54919	DNAAF5	1675.71	-0.499951	0.162009	-3.08596	0.00202898	0.0218034
10807	ENTR1	2648.59	-0.501713	0.172801	-2.90342	0.00369114	0.032077
28985	MCTS1	2440.76	-0.502021	0.187511	-2.67728	0.00742221	0.0491207
51263	MRPL30	3487.77	-0.503027	0.186521	-2.6969	0.00699891	0.0471857
51491	NOP16	1087.09	-0.503031	0.158219	-3.17933	0.00147616	0.0177939
78988	MRPL57	2538.45	-0.505053	0.176807	-2.85651	0.00428322	0.0351571
987	LRBA	7013.79	-0.505194	0.185476	-2.72376	0.00645433	0.0448221
134492	NUDCD2	1406.65	-0.50525	0.154187	-3.27687	0.00104964	0.01433
80308	FLAD1	2470.05	-0.506601	0.176787	-2.86561	0.00416208	0.0344962
152992	TRMT44	1015.97	-0.507412	0.178213	-2.84723	0.00441018	0.0356714
64852	TUT1	1675.35	-0.507946	0.186202	-2.72794	0.00637317	0.0444897
92305	TMEM129	1949.04	-0.50808	0.178829	-2.84115	0.00449519	0.0361319
130916	MTERF4	3009.67	-0.508763	0.177556	-2.86536	0.00416535	0.0344962
64978	MRPL38	2619.64	-0.508776	0.144286	-3.52617	0.000421621	0.00793114
56919	DHX33	2948.03	-0.508985	0.171654	-2.96518	0.0030251	0.0282477
5198	PFAS	4264.56	-0.511302	0.182992	-2.79412	0.00520411	0.0392234
22880	MORC2	2587.06	-0.512274	0.179667	-2.85125	0.00435482	0.0354337
9570	GOSR2	3272.4	-0.513306	0.184884	-2.77637	0.005497	0.0404251
23386	NUDCD3	4498.61	-0.516674	0.192243	-2.68762	0.0071964	0.0481926
79680	RTL10	2205.76	-0.517647	0.164803	-3.14101	0.00168368	0.0194372
54799	MBTD1	7369.3	-0.518229	0.186827	-2.77385	0.00553968	0.0406146
26151	NAT9	2109.37	-0.518523	0.146729	-3.53389	0.000409484	0.00778409
4548	MTR	5680.35	-0.518585	0.171275	-3.02779	0.00246348	0.0245273
6487	ST3GAL3	1792.58	-0.519116	0.170059	-3.05257	0.0022689	0.0233321
55342	STRBP	4573.65	-0.522435	0.192128	-2.7192	0.006544	0.045228
55260	TMEM143	624.826	-0.525214	0.190117	-2.76258	0.0057346	0.0415327
11116	CEP43	2309.96	-0.527568	0.173588	-3.0392	0.00237208	0.0240018
79050	NOC4L	1371.03	-0.528873	0.173421	-3.04964	0.00229116	0.0234526
1994	ELAVL1	5424.99	-0.530541	0.167824	-3.16129	0.0015707	0.0185447
286451	YIPF6	1776.48	-0.530748	0.186162	-2.85101	0.00435808	0.0354337
4718	NDUFC2	865.532	-0.530779	0.161954	-3.27735	0.00104787	0.0143227
126074	SWSAP1	282.27	-0.53198	0.177022	-3.00517	0.00265435	0.0258004
10073	SNUPN	1307.45	-0.532905	0.197413	-2.69944	0.00694559	0.0469868
54606	DDX56	3127.15	-0.536837	0.146558	-3.66296	0.000249319	0.00575868
8562	DENR	8415.96	-0.537147	0.194457	-2.7623	0.0057396	0.0415327
89953	KLC4	1718.65	-0.537445	0.150703	-3.56624	0.000362137	0.00729169
144348	ZNF664	6875.39	-0.540739	0.160546	-3.36813	0.000756795	0.0118061
10574	CCT7	15382.1	-0.542233	0.178278	-3.0415	0.00235404	0.0238595
22937	SCAP	7605.8	-0.544631	0.173464	-3.13974	0.00169098	0.0194558
28976	ACAD9	2618.72	-0.545163	0.177635	-3.06901	0.00214769	0.0225021
26973	CHORDC1	2535.24	-0.545995	0.179495	-3.04184	0.0023514	0.0238462
8994	LIMD1	3625.19	-0.546528	0.197745	-2.7638	0.00571328	0.0414322
7203	CCT3	11589.8	-0.54781	0.15902	-3.44492	0.00057123	0.00975431
57026	PDXP	1616.47	-0.548451	0.184236	-2.97689	0.00291188	0.0275604
5395	PMS2	1468.52	-0.549998	0.203648	-2.70072	0.00691891	0.0469268
5536	PPP5C	2543.76	-0.552459	0.198046	-2.78955	0.00527816	0.0394516
57109	REXO4	2968.29	-0.553533	0.17511	-3.16106	0.00157197	0.0185447
51248	PDZD11	484.303	-0.556618	0.172607	-3.22476	0.00126076	0.0161861
6894	TARBP1	9549.22	-0.557277	0.188892	-2.95024	0.00317526	0.0290906
9742	IFT140	1569.54	-0.560946	0.202096	-2.77565	0.00550919	0.0404733
5245	PHB1	5206.07	-0.561177	0.198043	-2.83362	0.00460245	0.0367607
285521	COX18	1597.57	-0.562135	0.198568	-2.83094	0.00464109	0.0368331
9816	URB2	1098.96	-0.563003	0.17662	-3.18765	0.00143432	0.0174145
5993	RFX5	7252.52	-0.565477	0.191667	-2.95032	0.00317446	0.0290906
347918	EP400P1	582.621	-0.565545	0.178304	-3.1718	0.00151495	0.018092
23729	SHPK	1050.93	-0.566211	0.205377	-2.75694	0.0058345	0.0419567
5826	ABCD4	3136.15	-0.566673	0.146984	-3.85534	0.000115571	0.00362766
55080	TAPBPL	3651.62	-0.566773	0.169521	-3.34337	0.000827666	0.0124548
5316	PKNOX1	1303.01	-0.567478	0.209585	-2.70763	0.00677662	0.0463108
55689	YEATS2	7980.22	-0.568138	0.18703	-3.03768	0.00238408	0.0240558
118487	CHCHD1	631.989	-0.569803	0.160756	-3.54453	0.00039331	0.00765003
404672	GTF2H5	774.899	-0.570684	0.165817	-3.44166	0.000578163	0.00980158
79877	DCAKD	1694.62	-0.570772	0.174777	-3.26571	0.0010919	0.0146932
55768	NGLY1	5151.39	-0.570928	0.203188	-2.80985	0.00495644	0.0381383
10195	ALG3	2478.64	-0.573586	0.193869	-2.95863	0.00309014	0.0286311
84909	AOPEP	300.006	-0.573623	0.209316	-2.74046	0.00613532	0.0432907
10641	NPRL2	1247.73	-0.57405	0.175767	-3.26598	0.00109087	0.0146932
10987	COPS5	2709.94	-0.574862	0.201763	-2.8492	0.00438295	0.0355471
80222	TARS2	2394.11	-0.575994	0.213417	-2.69892	0.00695657	0.0469934
64682	ANAPC1	6759.09	-0.576489	0.19237	-2.99676	0.00272862	0.0263235
85302	FBF1	1109.08	-0.5769	0.212282	-2.71761	0.00657553	0.0453434
101929147	WARS2-AS1	407.592	-0.579056	0.194595	-2.97569	0.00292326	0.0276246
1352	COX10	1517.51	-0.57916	0.207343	-2.79324	0.00521824	0.0392642
85395	SLX9	613.771	-0.580383	0.200479	-2.89498	0.00379187	0.0326083
27292	DIMT1	2911.14	-0.580413	0.210328	-2.75955	0.00578802	0.0417558
51434	ANAPC7	3525.44	-0.581731	0.166661	-3.49051	0.000482093	0.00875786
10432	RBM14	5520.27	-0.581869	0.209925	-2.77179	0.0055749	0.0408039
55226	NAT10	7558.41	-0.582054	0.213168	-2.7305	0.00632392	0.0442658
474343	SPIN2B	282.757	-0.58412	0.206181	-2.83304	0.00461076	0.0367607
85026	ARRDC1-AS1	524.637	-0.58418	0.182132	-3.20745	0.00133917	0.0167243
51645	PPIL1	963.209	-0.585397	0.20754	-2.82064	0.00479274	0.0375032
51011	FAHD2A	1136.76	-0.585873	0.213085	-2.74949	0.00596886	0.0425326
84262	PSMG3	1291.58	-0.588225	0.20181	-2.91475	0.00355974	0.0313822
741	ZNHIT2	316.856	-0.588929	0.190296	-3.0948	0.00196944	0.0214761
57184	FAM219B	6217.61	-0.591138	0.18264	-3.23662	0.00120954	0.0157039
414328	IDNK	622.758	-0.591567	0.212247	-2.78716	0.00531724	0.0396122
4773	NFATC2	2859.41	-0.591892	0.201857	-2.93223	0.00336534	0.0302118
57678	GPAM	1229.13	-0.593192	0.218368	-2.71649	0.0065979	0.0454166
2958	GTF2A2	3133.43	-0.594116	0.165663	-3.5863	0.000335407	0.00695898
81554	RCC1L	2521.66	-0.594414	0.164404	-3.61558	0.000299679	0.00645321
63977	PRDM15	1662.73	-0.594683	0.200022	-2.97309	0.00294822	0.0278021
7186	TRAF2	1609.15	-0.596788	0.166561	-3.583	0.000339676	0.00701031
5905	RANGAP1	5679.9	-0.596828	0.182014	-3.27901	0.00104171	0.0142799
58513	EPS15L1	5420.48	-0.598327	0.207788	-2.8795	0.00398304	0.0335008
65008	MRPL1	1575.86	-0.599742	0.194427	-3.08466	0.00203784	0.0218855
245812	CNPY4	449.379	-0.602663	0.223606	-2.6952	0.00703468	0.0473914
5778	PTPN7	13001.9	-0.606886	0.226708	-2.67695	0.00742962	0.0491337
51490	SPOUT1	2625.82	-0.607111	0.165851	-3.66057	0.000251651	0.00577707
26505	CNNM3	3876.16	-0.607523	0.180951	-3.3574	0.000786795	0.0120568
157247	-	1942.08	-0.608371	0.212437	-2.86377	0.0041863	0.0346061
90871	DMAC1	1353.25	-0.609885	0.168069	-3.62878	0.000284765	0.00623541
22868	FASTKD2	2803.86	-0.609909	0.184393	-3.30766	0.000940794	0.0135416
159195	USP54	944.461	-0.610507	0.214732	-2.84312	0.00446746	0.0359995
122704	MRPL52	1506.39	-0.610964	0.170918	-3.57461	0.000350755	0.00714755
23370	ARHGEF18	9606.69	-0.611684	0.225376	-2.71406	0.00664647	0.0456438
56950	SMYD2	1841.78	-0.613398	0.200389	-3.06104	0.00220573	0.0229433
150709	ANKAR	345.699	-0.615516	0.214327	-2.87185	0.00408075	0.0340775
8209	GATD3	881.999	-0.616335	0.202857	-3.03827	0.00237941	0.0240356
79140	CCDC28B	587.277	-0.616468	0.154055	-4.0016	6.29144e-05	0.002433
642361	LOC642361	426.871	-0.617139	0.219023	-2.81769	0.00483703	0.0377025
1019	CDK4	5205.3	-0.617952	0.209935	-2.94354	0.00324487	0.0294588
147804	TPM3P9	875.322	-0.618512	0.194035	-3.18762	0.00143447	0.0174145
55110	MAGOHB	842.731	-0.618546	0.220782	-2.80162	0.00508465	0.0386953
64755	RUSF1	6204.61	-0.620255	0.203159	-3.05305	0.00226525	0.0233269
25926	NOL11	4497.31	-0.621258	0.228793	-2.71537	0.00662026	0.045501
5822	PWP2	595.873	-0.621444	0.226137	-2.74809	0.00599443	0.0426978
24146	CLDN15	1485.7	-0.624604	0.223949	-2.78905	0.00528628	0.0394958
6929	TCF3	12475.2	-0.62464	0.219321	-2.84806	0.00439863	0.0356389
23087	TRIM35	1807.98	-0.62656	0.228155	-2.74621	0.00602887	0.0428128
7766	ZNF223	462.296	-0.627241	0.218662	-2.86854	0.00412369	0.034293
51102	MECR	916.163	-0.629765	0.177009	-3.5578	0.000373968	0.00741395
90506	LRRC46	130.293	-0.630116	0.201629	-3.12512	0.00177732	0.0199807
79760	GEMIN7	671.128	-0.631383	0.210186	-3.00392	0.00266523	0.0258504
65988	ZNF747	1514.74	-0.632271	0.202226	-3.12655	0.00176869	0.0199708
57510	XPO5	3705.88	-0.632714	0.201711	-3.13673	0.00170841	0.0195227
5681	PSKH1	2326.52	-0.634875	0.213111	-2.97908	0.00289112	0.0274359
57180	ACTR3B	644.379	-0.636423	0.226302	-2.81227	0.00491933	0.0380172
113179	ADAT3	159.719	-0.636846	0.233752	-2.72446	0.00644077	0.0448149
51530	ZC3HC1	899.743	-0.636891	0.197519	-3.22446	0.00126211	0.0161861
6182	MRPL12	1623.39	-0.637839	0.212411	-3.00285	0.00267463	0.0259158
10535	RNASEH2A	1277.65	-0.63788	0.235167	-2.71246	0.0066786	0.0457291
79918	SETD6	896.5	-0.63886	0.178315	-3.58275	0.000339993	0.00701031
51495	HACD3	3645.82	-0.639661	0.221878	-2.88294	0.0039398	0.0332549
957	ENTPD5	949.273	-0.641257	0.23745	-2.7006	0.00692145	0.0469268
29894	CPSF1	15748	-0.642631	0.225102	-2.85484	0.00430582	0.0352545
10419	PRMT5	3679.65	-0.64273	0.199341	-3.22427	0.00126293	0.0161861
84326	METTL26	1934.35	-0.642802	0.201823	-3.18498	0.00144765	0.0175088
121642	ALKBH2	569.747	-0.643171	0.240988	-2.6689	0.00761008	0.049924
26517	TIMM13	3308.06	-0.643493	0.174882	-3.67959	0.000233613	0.00554669
8815	BANF1	5551.09	-0.643916	0.169993	-3.7879	0.000151926	0.00432522
256586	LYSMD2	1093.38	-0.645808	0.217293	-2.97207	0.00295802	0.0278259
171425	CLYBL	314.566	-0.646183	0.21821	-2.96129	0.00306351	0.0284721
10025	MED16	2847.99	-0.6482	0.198747	-3.26144	0.00110849	0.014808
10329	RXYLT1	1034.37	-0.649131	0.223388	-2.90585	0.00366263	0.0320348
142	PARP1	17909.6	-0.649462	0.177064	-3.66796	0.000244495	0.00567932
65095	KRI1	6118.28	-0.650454	0.23057	-2.82107	0.00478635	0.0374858
56061	UBFD1	4144.65	-0.651836	0.187063	-3.48458	0.000492913	0.00883859
5116	PCNT	8472.29	-0.65384	0.169909	-3.84817	0.000119004	0.00369117
92715	DPH7	1717.7	-0.653928	0.177313	-3.68799	0.000226029	0.00543102
80199	FUZ	937.513	-0.654445	0.202111	-3.23805	0.00120348	0.0156592
79800	CARF	1693.8	-0.656079	0.199065	-3.2958	0.000981428	0.0138636
57017	COQ9	2014.5	-0.657339	0.24254	-2.71023	0.00672374	0.0460017
84503	ZNF527	528.062	-0.657572	0.236426	-2.7813	0.00541417	0.0400364
29088	MRPL15	1599.92	-0.658516	0.187814	-3.50621	0.000454537	0.00843586
80324	PUS1	1806.68	-0.65904	0.142829	-4.61417	3.94662e-06	0.00041111
55311	ZNF444	663.963	-0.660128	0.237883	-2.77501	0.00551993	0.0405192
116236	ABHD15	1886.83	-0.661543	0.228766	-2.89179	0.00383059	0.0328514
402	ARL2	1463.93	-0.663471	0.231184	-2.86988	0.00410624	0.0342269
2618	GART	4622.53	-0.665554	0.216821	-3.0696	0.00214343	0.0225021
4750	NEK1	1435.94	-0.665771	0.225876	-2.94751	0.00320347	0.0292303
253190	SERHL2	221.401	-0.665923	0.190966	-3.48714	0.000488219	0.00880699
11180	WDR6	12126.6	-0.668448	0.220616	-3.02991	0.00244628	0.0243965
80174	DBF4B	1202.83	-0.669877	0.242849	-2.75841	0.00580839	0.0418525
55621	TRMT1	5542.97	-0.669897	0.243607	-2.74991	0.00596117	0.0425114
9786	KIAA0586	2734.22	-0.670042	0.242203	-2.76644	0.00566716	0.0412791
326624	RAB37	21310	-0.670644	0.203954	-3.28821	0.00100826	0.0140962
136647	MPLKIP	1039.88	-0.671771	0.210397	-3.19288	0.00140862	0.0172567
8892	EIF2B2	1226.82	-0.672548	0.220585	-3.04893	0.00229656	0.0234526
57181	SLC39A10	2602.99	-0.672901	0.231892	-2.90179	0.00371041	0.0321673
152579	SCFD2	1359.75	-0.673272	0.235996	-2.85289	0.00433231	0.035391
158801	NKAPP1	353.87	-0.674638	0.192489	-3.50481	0.00045693	0.00845401
8558	CDK10	2599.6	-0.675575	0.210261	-3.21302	0.00131345	0.0164946
84172	POLR1B	2282.64	-0.678108	0.215763	-3.14283	0.00167321	0.0193288
64431	ACTR6	1090.71	-0.679223	0.206431	-3.29031	0.00100078	0.014057
10598	AHSA1	5493.45	-0.679312	0.225938	-3.00663	0.0026416	0.0257182
27032	ATP2C1	12082.3	-0.679892	0.243115	-2.79658	0.0051646	0.03904
8464	SUPT3H	978.168	-0.680212	0.246267	-2.76209	0.00574327	0.0415327
54512	EXOSC4	750.472	-0.680217	0.180376	-3.7711	0.000162526	0.00448967
84869	CBR4	1322.62	-0.680521	0.200513	-3.39391	0.000689035	0.0110081
155400	NSUN5P1	1670.06	-0.68182	0.214771	-3.17464	0.00150024	0.0180075
79228	THOC6	2180.18	-0.682176	0.193113	-3.53252	0.000411614	0.00781634
10455	ECI2	1396.47	-0.682203	0.209018	-3.26384	0.00109912	0.0147595
4234	METTL1	648.076	-0.684745	0.206917	-3.30928	0.000935374	0.0134959
79723	SUV39H2	1002.49	-0.685223	0.246247	-2.78267	0.0053914	0.0399172
79096	CSTPP1	1459.82	-0.686549	0.207176	-3.31385	0.000920217	0.0133493
84902	CEP89	792.075	-0.686894	0.23032	-2.98234	0.0028605	0.0271884
3376	IARS1	10400.3	-0.687085	0.241785	-2.84172	0.00448708	0.0360989
55272	IMP3	2706.01	-0.6879	0.232933	-2.95321	0.00314488	0.0289448
51067	YARS2	1134.14	-0.688819	0.196418	-3.5069	0.000453359	0.00842267
7621	ZNF70	1381.41	-0.688822	0.23717	-2.90434	0.00368028	0.0320398
494513	PJVK	146.514	-0.689197	0.241162	-2.85782	0.00426561	0.0350687
148413	MRPL20-AS1	1162.08	-0.690053	0.245004	-2.8165	0.00485504	0.0377612
199704	ZNF585A	708.857	-0.691534	0.227041	-3.04585	0.00232023	0.0235965
54553	MIR4453HG	210.164	-0.691805	0.248139	-2.78797	0.00530397	0.0395788
3276	PRMT1	9588.88	-0.691905	0.180218	-3.83927	0.0001234	0.00375639
51154	MRTO4	2171.64	-0.693479	0.206838	-3.35276	0.000800104	0.0122089
10436	EMG1	1324.88	-0.695202	0.221413	-3.13984	0.00169043	0.0194558
23301	EHBP1	2261.2	-0.696649	0.222466	-3.13149	0.00173924	0.0197562
150223	YDJC	2021.04	-0.697049	0.208722	-3.3396	0.000839005	0.0125402
84934	RITA1	1186.75	-0.697096	0.226356	-3.07964	0.00207253	0.022087
283377	SPRYD4	962.234	-0.697965	0.202749	-3.4425	0.000576363	0.00978948
471	ATIC	5898.64	-0.698606	0.186223	-3.75144	0.00017582	0.00468705
2805	GOT1	1007.73	-0.699641	0.236125	-2.96301	0.00304648	0.0283724
6905	TBCE	1210.41	-0.699674	0.241364	-2.89884	0.0037455	0.0323759
5693	PSMB5	1686.06	-0.700572	0.219122	-3.19717	0.00138783	0.0170717
81579	PLA2G12A	1594.99	-0.700716	0.1832	-3.82487	0.000130841	0.0039298
26330	GAPDHS	285.292	-0.701394	0.258473	-2.71361	0.0066555	0.0456529
58477	SRPRB	2226.61	-0.702524	0.21802	-3.22229	0.00127172	0.0162552
25885	POLR1A	3820.75	-0.704971	0.256903	-2.74411	0.00606747	0.042971
388753	COA6	446.482	-0.705292	0.180989	-3.89688	9.74386e-05	0.00326383
10126	DNAL4	722.291	-0.705949	0.244581	-2.88636	0.00389722	0.0330658
51265	CDKL3	94.1515	-0.707892	0.263367	-2.68786	0.00719118	0.0481756
1503	CTPS1	2542.26	-0.709057	0.231338	-3.06503	0.00217648	0.0226988
79863	RBFA	2152.22	-0.710061	0.171962	-4.12917	3.6408e-05	0.00169977
55726	INTS13	2954.39	-0.712184	0.230391	-3.09119	0.00199353	0.0216411
79736	TEFM	421.737	-0.71474	0.253595	-2.81843	0.00482586	0.037648
55856	ACOT13	1761.36	-0.71676	0.250759	-2.85836	0.00425831	0.0350489
6426	SRSF1	15943.9	-0.718731	0.263612	-2.72648	0.00640145	0.0446269
54475	NLE1	1286.41	-0.720083	0.193668	-3.71813	0.000200704	0.00505828
101752399	STAG3L5P-PVRIG2P-PILRB	2600.15	-0.72024	0.23143	-3.11213	0.00185741	0.020662
1678	TIMM8A	576.369	-0.722253	0.228932	-3.15487	0.00160568	0.018779
23338	JADE2	5657.75	-0.723266	0.233236	-3.101	0.00192866	0.0211929
26094	DCAF4	879.645	-0.72445	0.169556	-4.27262	1.93186e-05	0.00114898
7770	ZNF227	1456.99	-0.724853	0.235229	-3.08148	0.00205972	0.0220155
51501	HIKESHI	1239.36	-0.724864	0.233072	-3.11005	0.00187056	0.020757
8270	LAGE3	904.868	-0.725348	0.214593	-3.38011	0.00072456	0.0114137
23076	RRP1B	4624.57	-0.726261	0.246078	-2.95134	0.00316399	0.0290556
790	CAD	7516.39	-0.726443	0.268174	-2.70885	0.00675165	0.0461751
84924	ZNF566	655.689	-0.726495	0.247278	-2.93797	0.00330373	0.0297832
55759	WDR12	1954.74	-0.726982	0.21295	-3.41386	0.000640497	0.0104172
285855	RPL7L1	9759.51	-0.727273	0.237848	-3.05772	0.00223029	0.0230459
3783	KCNN4	2995.43	-0.729022	0.238311	-3.05912	0.00221992	0.0230047
5832	ALDH18A1	7663.76	-0.72989	0.16115	-4.52927	5.91879e-06	0.000538699
55622	TTC27	1791.9	-0.730847	0.242921	-3.00858	0.00262469	0.0256348
10765	KDM5B	19106.3	-0.730988	0.204682	-3.57133	0.000355173	0.00719037
163882	CNST	7003.3	-0.732018	0.219935	-3.32834	0.000873663	0.0129013
84661	DPY30	887.02	-0.733012	0.203805	-3.59663	0.000322366	0.00679329
51281	ANKMY1	2009.44	-0.734618	0.196156	-3.74506	0.000180351	0.00476554
93109	TMEM44	1819.59	-0.734937	0.208152	-3.53078	0.000414343	0.00784335
79810	PTCD2	311.51	-0.736094	0.249072	-2.95534	0.00312323	0.0287896
10528	NOP56	10127.1	-0.736408	0.199717	-3.68726	0.000226685	0.00543955
10557	RPP38	837.406	-0.738192	0.218902	-3.37224	0.000745585	0.0116634
8508	NIPSNAP1	3806.45	-0.738484	0.172037	-4.2926	1.76595e-05	0.00108246
117246	FTSJ3	3753.1	-0.73954	0.170915	-4.32694	1.51194e-05	0.000973097
84126	ATRIP	741.173	-0.741903	0.239041	-3.10366	0.00191143	0.021055
23059	CLUAP1	1023.31	-0.742452	0.248687	-2.98549	0.00283123	0.0269922
8398	PLA2G6	1999.55	-0.742565	0.198118	-3.7481	0.000178181	0.00471513
7582	ZNF33B	2912.27	-0.743854	0.20811	-3.57434	0.000351113	0.00714755
1802	DPH2	2085.84	-0.743941	0.197259	-3.77139	0.000162342	0.00448967
7589	ZSCAN21	271.918	-0.744181	0.261348	-2.84747	0.00440683	0.0356714
7866	IFRD2	2382.02	-0.74449	0.235189	-3.1655	0.00154816	0.0183912
91695	RRP7BP	882.468	-0.744644	0.237269	-3.1384	0.00169872	0.0194871
79970	ZNF767P	2136.75	-0.744902	0.250493	-2.97374	0.00294197	0.0277722
51276	ZNF571	253.217	-0.744994	0.25442	-2.9282	0.00340928	0.0304001
7965	AIMP2	1017.39	-0.746037	0.169272	-4.40733	1.04653e-05	0.000757412
1676	DFFA	2229.25	-0.747141	0.221924	-3.36666	0.000760843	0.0118506
26802	SNORD47	118.064	-0.748132	0.233534	-3.20353	0.00135756	0.0168488
10549	PRDX4	1139.92	-0.748164	0.274494	-2.72562	0.00641816	0.0446915
2868	GRK4	212.411	-0.748657	0.198116	-3.77888	0.000157536	0.00440606
23052	ENDOD1	2430.29	-0.748979	0.267661	-2.79824	0.00513817	0.0389495
64087	MCCC2	3437.84	-0.749433	0.234168	-3.2004	0.00137235	0.0169401
55795	PCID2	2187.37	-0.749684	0.238797	-3.13942	0.00169285	0.0194558
56916	SMARCAD1	5146.41	-0.750915	0.278203	-2.69917	0.00695133	0.046988
2648	KAT2A	7142.53	-0.751783	0.26361	-2.85187	0.00434623	0.0354337
286128	ZFP41	930.731	-0.751884	0.243811	-3.08388	0.00204319	0.0219092
51134	CEP83	1362.62	-0.752596	0.245204	-3.06927	0.00214585	0.0225021
51175	TUBE1	659.596	-0.753082	0.225777	-3.3355	0.000851447	0.0126986
124454	EARS2	1339.78	-0.755433	0.245806	-3.07329	0.00211715	0.022338
57474	ZNF490	1182.37	-0.755661	0.277209	-2.72596	0.00641141	0.0446791
83734	ATG10	526.036	-0.756639	0.252857	-2.99236	0.00276828	0.0265641
1479	CSTF3	2099.28	-0.756744	0.272811	-2.77388	0.00553921	0.0406146
7371	UCK2	3289.45	-0.757016	0.221551	-3.41689	0.000633403	0.0103486
360200	TMPRSS9	374.564	-0.758729	0.270015	-2.80995	0.00495494	0.0381383
5188	GATB	1506.12	-0.758887	0.226885	-3.34481	0.000823378	0.0124064
339324	ZNF260	1108.99	-0.759936	0.269876	-2.81587	0.00486457	0.0378034
140700	SAMD10	643.677	-0.762598	0.271699	-2.80677	0.00500403	0.038292
8405	SPOP	3405.38	-0.764067	0.261176	-2.92549	0.00343911	0.0306056
100527964	LHX4-AS1	549.095	-0.7649	0.231008	-3.31114	0.000929159	0.0134385
113189	CHST14	1602.73	-0.764987	0.284845	-2.68562	0.00723954	0.0483073
374659	HDDC3	825.033	-0.768604	0.217839	-3.52831	0.00041822	0.00788361
57326	PBXIP1	18366.4	-0.76894	0.222773	-3.45168	0.000557117	0.00956219
441242	LINC03006	261.334	-0.769647	0.266235	-2.89085	0.00384198	0.0328588
91801	ALKBH8	940.395	-0.771049	0.219719	-3.50925	0.000449369	0.00835716
8924	HERC2	11353.8	-0.771167	0.237624	-3.24533	0.00117315	0.0153867
79077	DCTPP1	1725.97	-0.774368	0.143224	-5.4067	6.41967e-08	2.18281e-05
132949	AASDH	1303.71	-0.774594	0.273589	-2.83124	0.00463683	0.0368331
55248	PACC1	2421.04	-0.776112	0.209868	-3.69809	0.000217228	0.00534061
51264	MRPL27	725.676	-0.77637	0.207593	-3.73987	0.000184114	0.00481556
26995	TRUB2	1654.17	-0.77701	0.151945	-5.11377	3.15799e-07	6.85663e-05
389765	LOC389765	490.521	-0.777439	0.280345	-2.77315	0.00555164	0.0406857
11047	ADRM1	8167.31	-0.777979	0.21701	-3.58499	0.000337096	0.00697915
7461	CLIP2	19011.7	-0.779357	0.270993	-2.87593	0.0040284	0.0337185
55734	ZFP64	1137.58	-0.780201	0.252164	-3.09403	0.00197459	0.0215031
54929	TMEM161A	1075.54	-0.781654	0.273469	-2.85829	0.00425932	0.0350489
152877	FAM53A	109.908	-0.783002	0.265675	-2.94722	0.00320647	0.0292428
84274	COQ5	1126.74	-0.784683	0.261216	-3.00396	0.00266486	0.0258504
81889	FAHD1	815.532	-0.785095	0.243504	-3.22415	0.00126347	0.0161861
24142	NAA80	2500.19	-0.786172	0.211931	-3.70956	0.000207617	0.00518928
51093	METTL25B	1260.22	-0.78748	0.290216	-2.71342	0.00665919	0.0456529
144577	KICS2	1004.82	-0.788097	0.280764	-2.80697	0.00500095	0.0382896
64949	MRPS26	1617.97	-0.79039	0.191181	-4.13426	3.56102e-05	0.00168179
54865	GPATCH4	1860.35	-0.790551	0.25846	-3.0587	0.00222302	0.0230175
143630	UBQLNL	64.2007	-0.791493	0.282206	-2.80466	0.00503697	0.0384461
692063	SNORA32	47.0648	-0.796397	0.297418	-2.6777	0.00741294	0.0491172
25988	HINFP	1381.5	-0.797361	0.273424	-2.91621	0.00354311	0.0313495
10139	ARFRP1	1932.08	-0.797522	0.271509	-2.93736	0.00331016	0.0298262
54995	OXSM	405.648	-0.798128	0.242074	-3.29704	0.000977106	0.0138516
84532	ACSS1	12085	-0.801529	0.194488	-4.12122	3.76867e-05	0.00174589
124401	ANKS3	763.426	-0.803585	0.214779	-3.74145	0.000182961	0.00480554
9666	DZIP3	1777.21	-0.803908	0.299679	-2.68256	0.00730605	0.0486557
4351	MPI	2523.37	-0.804026	0.2284	-3.52026	0.000431125	0.00806782
83743	GRWD1	1985.66	-0.804545	0.215786	-3.72843	0.000192677	0.00495809
80746	TSEN2	640.028	-0.805032	0.276269	-2.91395	0.00356892	0.0314041
55900	ZNF302	1531.43	-0.805152	0.298282	-2.6993	0.00694856	0.0469868
54828	BCAS3	2094.99	-0.805755	0.267679	-3.01015	0.00261115	0.0255598
100505761	C10orf95-AS1	1089.54	-0.806452	0.183336	-4.39876	1.08873e-05	0.000766409
25850	ZNF345	612.192	-0.806831	0.227965	-3.53928	0.000401219	0.00770828
22984	PDCD11	6422.97	-0.806848	0.224723	-3.59042	0.000330149	0.00687023
347862	GATD1	3538.6	-0.808793	0.231857	-3.48833	0.00048605	0.00878054
100507458	ZNF213-AS1	341.691	-0.808915	0.26763	-3.02251	0.00250686	0.0248357
2530	FUT8	1579.99	-0.810253	0.258389	-3.13579	0.00171392	0.0195609
11133	KPTN	1042.13	-0.810833	0.27423	-2.95677	0.00310881	0.028745
93436	ARMC6	2514.31	-0.811458	0.246906	-3.28651	0.00101439	0.0141269
9817	KEAP1	3947.23	-0.811843	0.247215	-3.28396	0.00102361	0.0142052
4883	NPR3	17056.4	-0.813871	0.279149	-2.91555	0.00355066	0.0313495
51409	HEMK1	2342.58	-0.814179	0.245198	-3.3205	0.000898569	0.0131564
125061	AFMID	1229.7	-0.814725	0.283633	-2.87246	0.00407287	0.0340274
85363	TRIM5	2020.15	-0.815759	0.266102	-3.06559	0.00217241	0.0226819
2744	GLS	10944.8	-0.815921	0.250325	-3.25945	0.00111628	0.0148539
4221	MEN1	3773.12	-0.816138	0.244952	-3.33183	0.000862766	0.0128072
375775	PNPLA7	767.185	-0.816542	0.284044	-2.87471	0.00404404	0.0338336
705	BYSL	923.12	-0.816886	0.244132	-3.34608	0.000819629	0.0123706
283693	ACTG1P17	92.3363	-0.81815	0.286677	-2.85391	0.00431848	0.0352961
23177	CEP68	4210.25	-0.820846	0.269976	-3.04044	0.0023623	0.0239163
1662	DDX10	2059.21	-0.820983	0.266575	-3.07974	0.00207182	0.022087
29922	NME7	818.883	-0.821312	0.171134	-4.79923	1.59273e-06	0.000218638
8568	RRP1	1741.72	-0.821773	0.17429	-4.71499	2.41728e-06	0.000275462
54752	FNDC8	83.8366	-0.822763	0.281657	-2.92115	0.00348739	0.0309588
125476	INO80C	1223.58	-0.825522	0.215964	-3.8225	0.000132105	0.00396118
5001	ORC5	825.765	-0.8256	0.299754	-2.75426	0.0058825	0.0421312
79590	MRPL24	1938.37	-0.825791	0.267436	-3.08781	0.00201638	0.0217639
105376575	-	4193.94	-0.826658	0.294332	-2.80859	0.00497584	0.0382061
587	BCAT2	907.883	-0.827003	0.295174	-2.80175	0.00508264	0.0386953
5158	PDE6B	841.173	-0.827598	0.211907	-3.90547	9.40407e-05	0.00319154
124411	KRBOX5	567.888	-0.829582	0.281755	-2.94434	0.00323646	0.0294337
8505	PARG	1517.62	-0.830533	0.307904	-2.69737	0.00698889	0.0471534
386724	AMIGO3	1448.33	-0.832633	0.295187	-2.8207	0.00479192	0.0375032
4329	ALDH6A1	2247.13	-0.834106	0.309618	-2.69398	0.00706039	0.0475468
617	BCS1L	1591.47	-0.836987	0.221987	-3.77044	0.000162959	0.00449035
91272	BOD1	1025.34	-0.838535	0.267255	-3.13759	0.00170345	0.0194951
115950	ZNF653	313.98	-0.838631	0.300723	-2.78871	0.00529179	0.0395119
2639	GCDH	2094.64	-0.838789	0.260736	-3.21701	0.00129536	0.0163539
16	AARS1	5002.78	-0.840816	0.291279	-2.88663	0.0038939	0.0330658
57418	WDR18	2066.27	-0.840834	0.26898	-3.12601	0.00177197	0.019973
7567	ZNF19	107.294	-0.843623	0.26894	-3.13684	0.00170779	0.0195227
6526	SLC5A3	2626.11	-0.844031	0.299027	-2.82259	0.00476375	0.0374063
643180	CCT6P3	438.476	-0.844116	0.208376	-4.05092	5.10167e-05	0.00210382
1788	DNMT3A	9406.62	-0.846714	0.296974	-2.85114	0.00435627	0.0354337
83875	BCO2	120.28	-0.847051	0.301538	-2.8091	0.00496801	0.0381947
79676	OGFOD2	1791.31	-0.84711	0.168066	-5.04035	4.64692e-07	9.00452e-05
10069	RWDD2B	622.529	-0.847684	0.315844	-2.68387	0.00727752	0.0485016
29923	HILPDA	505.269	-0.847888	0.218716	-3.87665	0.000105903	0.00345282
10478	SLC25A17	810.501	-0.850792	0.297919	-2.85578	0.00429315	0.0351827
151827	LRRC34	461.243	-0.852589	0.270716	-3.14938	0.00163617	0.0190228
55218	EXD2	1532.29	-0.852975	0.294993	-2.89151	0.00383398	0.0328514
92935	MARS2	1239.45	-0.853982	0.30038	-2.84301	0.00446903	0.0359995
25776	CBY1	502.435	-0.854179	0.308414	-2.76959	0.00561275	0.0409836
100289373	UBAC2-AS1	48.193	-0.85479	0.311701	-2.74234	0.00610029	0.0431281
84318	CCDC77	887.346	-0.855366	0.313977	-2.72429	0.00644394	0.0448149
23635	SSBP2	6108.38	-0.855656	0.304825	-2.80704	0.00499991	0.0382896
23408	SIRT5	1594.03	-0.857077	0.254656	-3.36563	0.000763691	0.0118847
50485	SMARCAL1	2884.8	-0.859095	0.306475	-2.80315	0.00506059	0.0385937
7108	TM7SF2	601.02	-0.86097	0.261241	-3.29569	0.000981807	0.0138636
1477	CSTF1	1520.81	-0.86104	0.275167	-3.12915	0.0017531	0.0198446
93129	ORAI3	3481.89	-0.861152	0.287419	-2.99615	0.00273412	0.0263625
64925	CCDC71	1077.38	-0.863928	0.30896	-2.79624	0.00517003	0.0390646
93081	TEX30	1341.84	-0.864389	0.199074	-4.34204	1.41165e-05	0.000915084
112487	DTD2	1012.21	-0.865175	0.30745	-2.81403	0.00489242	0.0379047
644096	SDHAF1	585.61	-0.86553	0.235415	-3.67662	0.000236348	0.00559417
7637	ZNF84	3499.74	-0.865702	0.310278	-2.79009	0.00526941	0.0394025
112840	WDR89	867.471	-0.866023	0.294264	-2.94301	0.00325033	0.029473
56986	DTWD1	1323.58	-0.86694	0.306914	-2.8247	0.00473251	0.0372096
197407	ZNF48	688.885	-0.868316	0.250495	-3.4664	0.000527486	0.00919326
122773	KLHDC1	540.966	-0.869056	0.263777	-3.29466	0.00098541	0.0138843
677805	SNORA18	52.2354	-0.871111	0.299933	-2.90435	0.00368017	0.0320398
[truncated: 748 more rows]

## Sheet: degenes_beatAML_CEBPA-WT
ncbi_id	gene_symbol	entrez_id	baseMean	log2FoldChange	lfcSE	stat	pvalue	padj
NM_145175	FAM84A	151354	280.542	6.16286	0.907451	-6.7914	1.11054e-11	1.45318e-08
NR_074088	ATRNL1	26033	68.4673	5.51923	0.706924	-7.80738	5.83868e-15	1.14602e-11
NM_015886	PI15	51050	376.818	5.2997	0.9033	-5.86704	4.43642e-09	1.93507e-06
NR_134874	SLC22A10	387775	7.41273	5.02902	0.944273	-5.32581	1.00502e-07	2.77838e-05
NM_199347	NEK10	152110	290.939	4.94303	0.399645	-12.3685	3.86781e-35	7.59173e-31
NM_013940	OR10H1	26539	3.47479	4.67731	0.814223	-5.7445	9.21905e-09	3.54807e-06
NR_134648	LOC100505797	100505797	2.43369	4.56758	1.28314	-3.55968	0.000371303	0.0133235
NM_153181	NETO1	81832	191.326	4.56224	0.572606	-7.96749	1.61925e-15	3.70105e-12
NM_006011	ST8SIA2	8128	10.7078	4.44852	1.42788	-3.11548	0.00183649	0.0379438
NM_000706	AVPR1A	552	370.658	4.43537	0.572038	-7.75363	8.93049e-15	1.59352e-11
NM_002338	LSAMP	4045	171.931	4.35845	0.723703	-6.02243	1.71816e-09	9.07871e-07
NM_001302493	LOC102724279	102724279	192.603	4.20059	0.525619	-7.99171	1.33075e-15	3.70105e-12
NM_001291410	LOC653602	653602	10.8116	4.1136	1.12301	-3.663	0.000249276	0.00986377
NR_131762	SNCAIP	9627	250.209	4.02154	0.701611	-5.73187	9.93303e-09	3.67859e-06
NM_175038	CNTN1	1272	167.54	3.95415	0.701968	-5.63295	1.77154e-08	5.99515e-06
NM_139319	SLC17A8	246213	1.21188	3.90697	0.921822	-4.23832	2.252e-05	0.00173343
NR_024430	MIR100HG	399959	13.4557	3.78889	0.584567	-6.48154	9.07934e-11	6.60034e-08
NR_122043	LOC254028	254028	16.0914	3.65483	0.64746	-5.64487	1.65303e-08	5.69222e-06
NM_001080433	CCDC85A	114800	22.3536	3.57937	0.68014	-5.26269	1.41962e-07	3.52707e-05
NM_002316	LMX1B	4010	101.244	3.5573	0.794014	-4.48015	7.45903e-06	0.000804428
NR_125368	LOC100129434	100129434	2.8107	3.47385	0.747768	-4.64562	3.3905e-06	0.000443659
NM_148957	TNFRSF19	55504	342.142	3.42137	0.447136	-7.65174	1.98274e-14	3.24309e-11
NM_020783	SYT4	6860	8.08017	3.37739	0.787706	-4.28762	1.80595e-05	0.00145276
NM_003469	SCG2	7857	226.828	3.34592	0.503694	-6.64276	3.07868e-11	2.74674e-08
NR_120497	CALML3-AS1	100132159	4.00608	3.27046	0.715023	-4.57392	4.78679e-06	0.000586909
NM_057162	KLHL4	56062	27.0349	3.26808	0.713914	-4.57769	4.70134e-06	0.000580364
NM_033056	PCDH15	65217	3.09313	3.22015	1.0454	-3.08031	0.00206786	0.0412898
NM_021990	GABRE	2564	112.324	3.15665	0.785471	-4.0188	5.84955e-05	0.00352193
NM_001073	UGT2B11	10720	160.058	3.13587	0.488295	-6.42209	1.34418e-10	9.09781e-08
NM_001049	SSTR1	6751	1.31798	3.04666	1.00102	-3.04355	0.00233807	0.0446851
NM_197958	LARP6	55323	35.5493	3.04316	0.523377	-5.81446	6.08298e-09	2.43667e-06
NM_013357	PURG	29942	7.7074	3.01609	0.628957	-4.79538	1.62364e-06	0.000247045
NM_000863	HTR1B	3351	47.6527	2.98919	0.890675	-3.35609	0.000790521	0.0219157
NR_125360	USP44	84101	318.901	2.98393	0.444484	-6.71325	1.90337e-11	2.07552e-08
NM_198720	PTGER3	5733	237.709	2.98004	0.498233	-5.98121	2.21486e-09	1.1147e-06
NM_153007	ODF4	146852	3.71102	2.96079	0.781326	-3.78943	0.000150991	0.00694061
NR_073547	NRXN3	9369	25.2228	2.90061	0.597579	-4.85393	1.21039e-06	0.000194733
NM_006558	KHDRBS3	10656	192.138	2.84801	0.354679	-8.02982	9.76133e-16	3.70105e-12
NM_002981	CCL1	6346	102.841	2.83795	0.792842	-3.57947	0.000344293	0.0126314
NM_001086	AADAC	13	4.50147	2.83196	0.716399	-3.95305	7.71628e-05	0.00427839
NM_198212	CAV2	858	738.256	2.82932	0.483965	-5.84612	5.03174e-09	2.10134e-06
NM_007332	TRPA1	8989	2.07276	2.77528	0.702539	-3.95035	7.80356e-05	0.00427844
NM_024337	IRX1	79192	28.1206	2.77414	0.842208	-3.29389	0.000988118	0.0253789
NR_125370	SH3GL3	6457	4.98132	2.74243	0.812381	-3.37579	0.000736027	0.0209373
NR_126580	AGAP7P	653268	360.674	2.63635	0.307227	-8.58113	9.39436e-18	4.60981e-14
NM_001448	GPC4	2239	549.402	2.62053	0.594303	-4.40942	1.03647e-05	0.00101213
NM_001282851	HEY1	23462	69.5951	2.60671	0.466189	-5.59154	2.2507e-08	7.4352e-06
NM_002514	NOV	4856	763.722	2.60445	0.377935	-6.89125	5.53035e-12	7.75354e-09
NM_182848	CLDN10	9071	152.837	2.60331	0.632233	-4.11765	3.82751e-05	0.00260398
NM_001039112	FER1L6	654463	23.4677	2.57531	0.43893	-5.86726	4.43054e-09	1.93507e-06
NM_004828	NCR2	9436	22.9603	2.56788	0.845723	-3.03631	0.00239491	0.0454612
NM_002345	LUM	4060	148.26	2.56134	0.628256	-4.07691	4.56379e-05	0.00299592
NM_001050	SSTR2	6752	13.3493	2.55648	0.393255	-6.50081	7.98872e-11	6.03087e-08
NR_037595	HHIP-AS1	646576	91.1722	2.54983	0.508647	-5.01297	5.35969e-07	0.000106263
NR_075077	C1orf141	400757	11.0418	2.53976	0.742232	-3.42179	0.000622112	0.0186784
NM_053039	UGT2B28	54490	17.46	2.53945	0.514526	-4.93551	7.99408e-07	0.000145285
NR_133922	TTC29	83894	26.0134	2.53854	0.799491	-3.1752	0.00149736	0.0338407
NM_001080432	FTO	79068	4716.15	2.52727	0.24962	-10.1245	4.30141e-24	4.2214e-20
NM_005523	HOXA11	3207	476.279	2.49865	0.663529	-3.7657	0.000166084	0.00735457
NM_012338	TSPAN12	23554	18.2596	2.48084	0.575765	-4.30877	1.64162e-05	0.001337
NM_020149	MEIS2	4212	112.639	2.4674	0.497683	-4.95776	7.13093e-07	0.000130809
NM_001102608	COL6A6	131873	70.9976	2.44878	0.49889	-4.90844	9.18017e-07	0.000156686
NM_005853	IRX5	10265	341.069	2.43429	0.571629	-4.25852	2.05787e-05	0.00162071
NM_017639	DCHS2	54798	6.72828	2.41564	0.737168	-3.27692	0.00104945	0.0264763
NM_001126062	TPTE2P1	646405	14.6079	2.39808	0.592594	-4.04676	5.19323e-05	0.00329879
NM_058238	WNT7B	7477	46.1592	2.39717	0.733545	-3.26793	0.00108339	0.0271914
NR_131238	RHOXF1-AS1	101928969	35.5173	2.34182	0.348193	-6.72564	1.74827e-11	2.07552e-08
NM_004485	GNG4	2786	61.8379	2.33303	0.465661	-5.01015	5.4388e-07	0.000106753
NM_002062	GLP1R	2740	38.2188	2.31581	0.741631	-3.12259	0.00179267	0.0374723
NM_014031	SLC27A6	28965	140.442	2.30094	0.504601	-4.55991	5.11748e-06	0.000608763
NM_001256567	CHRNB4	1143	7.05917	2.27585	0.482772	-4.71413	2.42745e-06	0.000346225
NR_033932	RGMB-AS1	503569	2.85919	2.25565	0.607368	-3.71381	0.000204164	0.00864172
NM_198571	NAT16	375607	2.14501	2.23836	0.715231	-3.12956	0.00175066	0.0368942
NM_022475	HHIP	64399	178.161	2.23608	0.692205	-3.23037	0.00123631	0.0297381
NM_021020	LZTS1	11178	31.7273	2.21989	0.357978	-6.20119	5.60371e-10	3.43717e-07
NM_024046	CAMKV	79012	140.888	2.18724	0.41934	-5.21591	1.82917e-07	4.37841e-05
NM_139155	ADAMTS14	140766	594.088	2.18289	0.384396	-5.67875	1.35681e-08	4.75561e-06
NM_024645	ZMAT4	79698	3.33581	2.13978	0.643757	-3.32389	0.0008877	0.0236503
NR_120598	GACAT2	100287082	1.08771	2.12049	0.649586	-3.26436	0.0010971	0.0273273
NR_077225	PGAM1P5	100132594	2.43252	2.11501	0.57725	-3.66394	0.000248362	0.00984817
NM_173591	OTOGL	283310	5.32491	2.09743	0.664477	-3.15651	0.0015967	0.0352135
NR_026915	AADACP1	201651	20.0788	2.06316	0.650281	-3.17272	0.0015102	0.0340325
NR_000035	CASP12	100506742	1.85205	2.05859	0.576044	-3.57367	0.000352009	0.0128904
NM_003378	VGF	7425	8.51231	2.05171	0.5268	-3.89467	9.83333e-05	0.00507917
NM_024336	IRX3	79191	370.28	2.02303	0.595147	-3.39921	0.000675817	0.019709
NM_022823	FNDC4	64838	5.43569	1.99519	0.5709	-3.49481	0.000474398	0.0158274
NM_019619	PARD3	56288	231.755	1.99144	0.405483	-4.91127	9.04863e-07	0.000155795
NM_147189	FAM110B	90362	360.924	1.98877	0.34759	-5.72158	1.05539e-08	3.83615e-06
NM_182826	SCARA3	51435	234.931	1.98105	0.592844	-3.3416	0.000832956	0.0226444
NM_152386	SGPP2	130367	516.701	1.97126	0.247593	-7.96169	1.69704e-15	3.70105e-12
NM_002112	HDC	3067	2753.92	1.9365	0.425256	-4.55372	5.27049e-06	0.000622644
NM_007023	RAPGEF4	11069	64.4895	1.93387	0.372575	-5.19056	2.0966e-07	4.89906e-05
NM_198285	WDR86	349136	279.795	1.92866	0.475128	-4.05924	4.92324e-05	0.0031736
NR_024564	LOC100130264	100130264	10.0444	1.91819	0.47649	-4.02566	5.68152e-05	0.00348034
NM_002673	PLXNB1	5364	1364.93	1.91803	0.288482	-6.64871	2.95672e-11	2.74674e-08
NM_015480	NECTIN3	25945	33.3782	1.90947	0.332846	-5.73679	9.64877e-09	3.64204e-06
NM_017950	CCDC40	55036	79.4969	1.90213	0.344348	-5.52385	3.31654e-08	1.04995e-05
NM_198207	CERS1	10715	18.7699	1.89448	0.338916	-5.58984	2.27283e-08	7.4352e-06
NR_037809	LINC01107	151171	17.4106	1.87787	0.511273	-3.67293	0.000239784	0.00959272
NM_001371	DNAH8	1769	54.8574	1.86662	0.476693	-3.91576	9.01181e-05	0.00472158
NM_005288	GPR12	2835	62.6291	1.86439	0.608065	-3.06609	0.00216875	0.0426534
NM_006382	CDRT1	374286	13.1772	1.85951	0.355545	-5.23003	1.69482e-07	4.1069e-05
NM_206943	LTBP1	4052	3813.05	1.82636	0.386309	-4.7277	2.27075e-06	0.000330151
NR_002312	RPPH1	85495	211.083	1.81721	0.277205	-6.55549	5.54607e-11	4.53576e-08
NM_001870	CPA3	1359	5994.87	1.81333	0.416532	-4.3534	1.34044e-05	0.00120489
NM_002310	LIFR	3977	162.833	1.7994	0.573987	-3.13491	0.00171906	0.0366247
NM_003966	SEMA5A	9037	119.612	1.79361	0.528385	-3.39452	0.000687493	0.0199028
NM_138328	RHBDL3	162494	116.826	1.79058	0.435415	-4.11234	3.91665e-05	0.0026509
NR_024356	FBLL1	345630	5.73045	1.775	0.467157	-3.79959	0.000144939	0.00670956
NM_138453	RAB3C	115827	56.2749	1.76882	0.375263	-4.71356	2.43423e-06	0.000346225
NM_020546	ADCY2	108	182.103	1.75733	0.568647	-3.09037	0.00199906	0.040285
NM_017735	TTC27	55622	2456.65	1.75528	0.203832	-8.6114	7.21734e-18	4.60981e-14
NM_080607	VSTM2L	128434	37.5154	1.75199	0.442944	-3.95532	7.64321e-05	0.00426196
NM_182643	DLC1	10395	1984.25	1.74784	0.346435	-5.04524	4.52964e-07	9.26123e-05
NM_002010	FGF9	2254	51.4626	1.74277	0.456852	-3.81473	0.000136329	0.00641696
NM_024019	NEUROG2	63973	6.76329	1.74055	0.508949	-3.41989	0.000626462	0.0187442
NM_001080512	BICC1	80114	57.2447	1.73964	0.485439	-3.58365	0.000338826	0.0125064
NM_001318841	ZBTB7C	201501	17.4538	1.72235	0.384812	-4.47581	7.61209e-06	0.000813208
NM_153815	RASGRF1	5923	49.0306	1.718	0.326098	-5.26837	1.37641e-07	3.46362e-05
NM_020641	EQTN	54586	4.19943	1.71033	0.405873	-4.21394	2.50949e-05	0.00187287
NM_013409	FST	10468	9.43262	1.70781	0.526487	-3.24378	0.00117954	0.0286106
NR_120646	LOC101928834	101928834	518.401	1.70453	0.442861	-3.8489	0.00011865	0.00582218
NM_181351	NCAM1	4684	1554.86	1.70001	0.404939	-4.19819	2.69061e-05	0.00195597
NM_153247	SLC29A4	222962	80.6455	1.69965	0.331347	-5.12951	2.90502e-07	6.47952e-05
NM_004530	MMP2	4313	2963.34	1.69902	0.461867	-3.67859	0.000234529	0.0094914
NR_103858	LINC01006	100506380	6.25767	1.6699	0.4435	-3.76527	0.000166366	0.00735457
NR_001278	CYP2B7P	1556	92.3738	1.66848	0.414287	-4.02735	5.641e-05	0.00347089
NM_015233	MTUS2	23281	68.4712	1.66201	0.399441	-4.16083	3.17088e-05	0.00224686
NM_007350	PHLDA1	22822	3405.4	1.65782	0.381446	-4.34613	1.38558e-05	0.00121103
NM_003285	TNR	7143	26.3435	1.65344	0.551983	-2.99546	0.00274032	0.0483684
NM_145040	PRKCDBP	112464	76.1089	1.65212	0.502028	-3.2909	0.000998679	0.0254903
NM_020689	SLC24A3	57419	657.285	1.65167	0.353012	-4.6788	2.8856e-06	0.000389163
NM_152390	TMEM178A	130733	73.8134	1.64964	0.370148	-4.45669	8.32333e-06	0.000864393
NM_014331	SLC7A11	23657	551.887	1.6441	0.365199	-4.50192	6.73425e-06	0.000759655
NR_132341	LINC01619	256021	72.376	1.63182	0.377219	-4.32592	1.51895e-05	0.00127033
NM_001146334	NACAD	23148	20.3095	1.62145	0.318688	-5.0879	3.62043e-07	7.7241e-05
NM_152459	C16orf89	146556	5.13666	1.60644	0.391946	-4.09863	4.15594e-05	0.00277459
NM_004165	RRAD	6236	127.011	1.60141	0.395675	-4.04728	5.18154e-05	0.00329879
NR_104086	RNVU1-19	101954277	164.958	1.59921	0.383936	-4.16531	3.10934e-05	0.00221928
NM_006086	TUBB3	10381	57.0266	1.58644	0.355933	-4.45713	8.30655e-06	0.000864393
NM_001819	CHGB	1114	93.3251	1.57608	0.393789	-4.00236	6.27129e-05	0.00366348
NM_001453	FOXC1	2296	3742.6	1.57443	0.50369	-3.12578	0.00177335	0.037227
NM_022052	NXF3	56000	599.647	1.56828	0.42849	-3.66002	0.000252198	0.0099346
NM_173198	NR4A3	8013	3203.73	1.56709	0.473701	-3.30819	0.000939001	0.0245089
NM_014272	ADAMTS7	11173	124.226	1.56637	0.412762	-3.79485	0.000147733	0.00680679
NR_026679	LINC00032	158035	3.67154	1.56305	0.457379	-3.41741	0.00063221	0.0188206
NM_033100	CDHR1	92211	96.4115	1.55501	0.332333	-4.67907	2.88182e-06	0.000389163
NM_021116	ADCY1	107	60.5831	1.55035	0.385523	-4.02142	5.7849e-05	0.00350451
NM_003918	GYG2	8908	138.272	1.5469	0.387092	-3.9962	6.43685e-05	0.00371596
NM_001320173	C14orf37	145407	55.2688	1.54209	0.408893	-3.77138	0.000162347	0.007242
NM_021998	ZNF711	7552	1415.98	1.53857	0.418506	-3.67635	0.000236594	0.00953938
NM_024422	DSC2	1824	1871.48	1.53284	0.443966	-3.4526	0.000555211	0.0175769
NR_046719	GLYCTK-AS1	100874110	24.418	1.52912	0.227747	-6.71409	1.89246e-11	2.07552e-08
NR_038432	LOC100506274	100506274	3.86505	1.51069	0.431432	-3.50157	0.000462523	0.0156524
NM_001014975	CFH	3075	1161.5	1.50925	0.391763	-3.85245	0.000116942	0.0057672
NM_198393	TEX14	56155	80.0412	1.49887	0.363018	-4.12892	3.64466e-05	0.00250131
NM_005409	CXCL11	6373	15.8915	1.4881	0.440693	-3.37673	0.000733543	0.0208969
NM_017584	MIOX	55586	3.16632	1.48071	0.494206	-2.99614	0.00273424	0.0483684
NM_005401	PTPN14	5784	1348.97	1.46963	0.417578	-3.51941	0.000432506	0.0147896
NM_175569	XG	7499	18.9292	1.46875	0.401338	-3.65964	0.000252566	0.0099346
NM_016529	ATP8A2	51761	58.3245	1.44393	0.346586	-4.16616	3.09776e-05	0.00221908
NM_001291030	FAM227A	646851	117.065	1.44293	0.322988	-4.46744	7.91626e-06	0.000839894
NM_001172292	NIPAL4	348938	65.0601	1.44254	0.389423	-3.7043	0.000211974	0.0088336
NM_002674	PMCH	5367	7.32802	1.44126	0.387109	-3.72313	0.000196766	0.00841423
NM_004502	HOXB7	3217	174.817	1.43756	0.458181	-3.13755	0.00170368	0.0365225
NM_182541	TMEM31	203562	2.15332	1.43256	0.418671	-3.42168	0.000622361	0.0186784
NM_005410	SEPP1	6414	695.194	1.42695	0.444669	-3.20902	0.00133187	0.0314612
NM_020925	CACHD1	57685	255.813	1.42213	0.328979	-4.32284	1.54034e-05	0.00127033
NR_015410	CASC15	401237	197.238	1.42156	0.413654	-3.4366	0.000589074	0.0180944
NR_040073	MIR181A1HG	100131234	246.049	1.40832	0.312974	-4.49981	6.80151e-06	0.000762857
NM_032021	TMEM133	83935	20.2165	1.40473	0.417741	-3.36268	0.000771902	0.0216413
NM_207446	FAM174B	400451	195.092	1.39704	0.332127	-4.20635	2.59527e-05	0.00190787
NM_001165413	SERPINE1	5054	774.187	1.39413	0.368998	-3.77814	0.000158005	0.007179
NM_021093	PYY2	23615	28.0253	1.38993	0.309185	-4.49545	6.94229e-06	0.000774223
NR_135250	USP54	159195	1176.64	1.38851	0.211455	-6.56645	5.15283e-11	4.39738e-08
NM_198086	AJUBA	84962	82.8618	1.38626	0.30935	-4.4812	7.42235e-06	0.000804428
NR_027247	LOC100130331	100130331	7.24885	1.38202	0.362683	-3.81055	0.000138657	0.00648521
NM_080647	TBX1	6899	53.4861	1.38098	0.41125	-3.35802	0.000785042	0.0218261
NR_026694	ZCCHC18	644353	100.355	1.37654	0.259086	-5.31307	1.07793e-07	2.89831e-05
NR_125375	LOC100288152	100288152	312.831	1.3749	0.259066	-5.30715	1.11352e-07	2.95352e-05
NM_020440	PTGFRN	5738	361.917	1.36835	0.344143	-3.97609	7.00568e-05	0.00396275
NR_136297	CNIH3	149111	13.7029	1.36757	0.248379	-5.50598	3.67129e-08	1.12594e-05
NM_002214	ITGB8	3696	431.578	1.35188	0.437012	-3.09347	0.00197831	0.0399899
NR_110226	LOC101927482	101927482	69.7854	1.35101	0.379732	-3.55779	0.000373989	0.0133954
NM_198856	EFCAB6	64800	24.0827	1.34075	0.350105	-3.82956	0.000128374	0.00617003
NM_001007544	C1orf186	440712	1384.95	1.3403	0.340987	-3.93065	8.47153e-05	0.00454315
NM_003545	HIST1H4E	8367	217.14	1.33069	0.279827	-4.75541	1.98043e-06	0.000290088
NR_028337	FLJ45079	400624	19.6478	1.33043	0.412171	-3.22785	0.00124726	0.0298917
NM_004603	STX1A	6804	650.313	1.3296	0.395949	-3.35801	0.000785063	0.0218261
NM_001093725	MEX3A	92312	400.682	1.31975	0.362194	-3.64378	0.000268668	0.0104631
NM_015271	TRIM2	23321	145.68	1.31191	0.296012	-4.43196	9.33791e-06	0.000930378
NR_006880	SNORD3A	780851	199.119	1.28965	0.303505	-4.24918	2.14556e-05	0.00167115
NM_206833	CTXN1	404217	21.9808	1.2694	0.404618	-3.13727	0.00170526	0.0365225
NM_001270601	ASCL5	647219	3.12636	1.26229	0.415391	-3.0388	0.00237523	0.0452193
NM_024888	PLPPR3	79948	2256.78	1.25381	0.340288	-3.68455	0.000229107	0.00935229
NM_001012993	C9orf152	401546	7.34307	1.24903	0.317988	-3.92793	8.56793e-05	0.00458232
NR_046072	NKX3-1	4824	186.899	1.24662	0.31851	-3.91392	9.08109e-05	0.00474052
NM_020335	VANGL2	57216	225.402	1.24227	0.412973	-3.00811	0.00262879	0.0476876
NR_110120	LOC101927811	101927811	22.7032	1.23829	0.38829	-3.18908	0.00142724	0.0328801
NR_073085	CRIP2	1397	750.265	1.23613	0.325396	-3.79884	0.000145377	0.00671403
NM_001013442	EPGN	255324	48.738	1.23422	0.342869	-3.5997	0.00031859	0.0119392
NM_025176	NINL	22981	106.533	1.23221	0.321439	-3.83342	0.000126373	0.00613018
NM_012157	FBXL2	25827	45.5634	1.23096	0.265898	-4.62943	3.66669e-06	0.000476621
NM_001002926	TWISTNB	221830	3844.41	1.22913	0.188778	-6.511	7.4653e-11	5.86116e-08
NM_001444	FABP5	2171	2033.8	1.229	0.239225	-5.1374	2.78559e-07	6.28456e-05
NM_002928	RGS16	6004	127.216	1.22215	0.371067	-3.2936	0.000989141	0.0253789
NM_152432	ARHGAP42	143872	65.3006	1.21991	0.370656	-3.29122	0.000997551	0.0254903
NR_135763	RPS9	6203	470.216	1.21873	0.39278	-3.10283	0.00191678	0.0390275
NM_017573	PCSK4	54760	276.182	1.2074	0.249285	-4.84344	1.27611e-06	0.000201995
NR_033876	LINC00511	400619	3.3423	1.20416	0.340695	-3.53444	0.000408648	0.0141964
NM_004995	MMP14	4323	1690.84	1.20304	0.379664	-3.16869	0.00153126	0.0343492
NM_005257	GATA6	2627	12.2924	1.20187	0.394327	-3.04789	0.00230452	0.0442606
NR_006882	SNORD3D	780854	19.3674	1.20024	0.377157	-3.18233	0.00146096	0.0334215
NM_016509	CLEC1B	51266	282.678	1.19454	0.295631	-4.04064	5.33048e-05	0.00333206
NM_001008269	TMEM89	440955	5.91288	1.1919	0.396227	-3.00813	0.00262865	0.0476876
NM_004864	GDF15	9518	115.874	1.1912	0.376137	-3.16695	0.00154049	0.0344775
NM_178496	MB21D2	151963	88.413	1.18634	0.341884	-3.47001	0.000520448	0.0168016
NM_014495	ANGPTL3	27329	11.3544	1.18202	0.314553	-3.75778	0.000171427	0.00751066
NR_028340	PARD6G-AS1	100130522	12.3034	1.18196	0.309304	-3.82135	0.000132724	0.00630778
NM_173812	DPY19L2	283417	878.606	1.18075	0.338399	-3.48921	0.000484443	0.0160619
NM_020388	DST	667	2548.72	1.17662	0.330175	-3.56362	0.000365776	0.0131975
NR_120651	ZNF503	84858	1481.12	1.17272	0.350945	-3.34161	0.000832928	0.0226444
NR_073116	SERPINE2	5270	523.698	1.1713	0.366063	-3.19973	0.00137556	0.0320825
NM_014935	PLEKHA6	22874	390.648	1.17096	0.34289	-3.41496	0.000637907	0.0189136
NM_001400	S1PR1	1901	1490.61	1.16879	0.309808	-3.77261	0.00016155	0.00723481
NM_207377	TOMM20L	387990	5.16766	1.16732	0.290337	-4.02058	5.80547e-05	0.00350615
NM_172362	KCNH1	3756	13.7623	1.16436	0.304519	-3.8236	0.000131518	0.0062656
NM_002867	RAB3B	5865	8.20751	1.16041	0.370677	-3.13053	0.00174491	0.0368667
NR_038975	MIR181A2HG	100379345	18.1175	1.15945	0.294461	-3.93754	8.23207e-05	0.00444162
NM_001145664	RFX8	731220	631.387	1.15908	0.32719	-3.54252	0.000396324	0.0139179
NM_017560	ZNF853	54753	249.819	1.15467	0.24529	-4.70737	2.50935e-06	0.000354341
NM_001282442	LOC100131303	100131303	6.86501	1.15254	0.365095	-3.15683	0.00159494	0.0352135
NM_145071	CISH	1154	1571.51	1.14039	0.218987	-5.20755	1.91349e-07	4.52505e-05
NM_014550	CARD10	29775	48.8755	1.13974	0.356215	-3.19958	0.00137627	0.0320825
NM_005446	P2RX6	9127	32.5461	1.13298	0.271144	-4.17851	2.9343e-05	0.00210969
NM_170771	ALDH8A1	64577	59.3803	1.13203	0.240721	-4.70267	2.56775e-06	0.000357446
NM_005110	GFPT2	9945	15.08	1.13035	0.376458	-3.00259	0.00267695	0.0479846
NM_198991	KCTD1	284252	336.89	1.12876	0.254554	-4.43427	9.2385e-06	0.000925169
NM_000773	CYP2E1	1571	117.359	1.12873	0.291221	-3.87588	0.000106242	0.00540236
NR_038385	LOC728084	728084	20.0343	1.12509	0.358416	-3.13906	0.0016949	0.0365225
NM_014466	TEKT2	27285	53.5327	1.11764	0.26906	-4.15387	3.26898e-05	0.00229977
NR_109865	BRCAT54	100506674	15.1989	1.11678	0.340255	-3.28218	0.0010301	0.0261052
NR_038969	PPP1R26-AS1	100506599	44.7357	1.11307	0.348253	-3.19616	0.00139268	0.0322734
NR_104075	RNVU1-14	101954266	139.617	1.1013	0.291713	-3.77527	0.000159833	0.00719541
NM_006470	TRIM16	10626	792.89	1.08956	0.223214	-4.88125	1.05413e-06	0.00017418
NM_007343	PRSS3	5646	10.2715	1.086	0.29327	-3.70307	0.000213006	0.00885782
NR_003608	TUBA3FP	113691	5.33866	1.08209	0.323003	-3.3501	0.000807827	0.0221762
NM_006818	MLLT11	10962	567.26	1.08111	0.251094	-4.30561	1.66527e-05	0.00135066
NR_126368	PIK3CD-AS2	101929074	36.6172	1.07264	0.286566	-3.74307	0.000181785	0.00787653
NM_032510	PARD6G	84552	70.8776	1.07156	0.235986	-4.5408	5.60422e-06	0.000647057
NM_152753	SCUBE3	222663	69.7032	1.0686	0.315252	-3.38967	0.000699762	0.0201392
NM_024786	ZDHHC11	79844	76.2819	1.06427	0.260635	-4.08339	4.43844e-05	0.00292341
NR_028308	BRE-AS1	100302650	241.829	1.06263	0.285878	-3.71706	0.000201553	0.0086002
NR_024433	LINC00926	283663	1253.72	1.06129	0.274245	-3.86986	0.000108897	0.00548993
NM_024749	VASH2	79805	77.2938	1.06084	0.311747	-3.4029	0.000666753	0.0195038
NR_105024	LOC731157	731157	4.16096	1.06077	0.300492	-3.53012	0.000415376	0.0143286
NM_024885	TAF7L	54457	10.2455	1.05645	0.344771	-3.06422	0.00218239	0.0427931
NR_135000	SLC4A11	83959	86.5737	1.0412	0.322842	-3.22511	0.00125926	0.0301423
NM_032883	TOX2	84969	126.263	1.04047	0.302964	-3.4343	0.000594076	0.0181375
NM_005824	LRRC17	10234	39.6863	1.03771	0.299977	-3.45929	0.000541592	0.0172013
NM_005627	SGK1	6446	8081.32	1.03359	0.328334	-3.14799	0.001644	0.0359337
NM_004808	NMT2	9397	486.354	1.03091	0.234712	-4.39224	1.12191e-05	0.00105517
NM_152742	GPC2	221914	226.175	1.03085	0.231499	-4.45293	8.4707e-06	0.000870487
NM_020645	NRIP3	56675	1355.74	1.0283	0.304026	-3.38226	0.000718908	0.0205996
NM_173588	IGSF22	283284	16.6122	1.02808	0.295874	-3.47471	0.000511405	0.0165641
NR_120430	LOC101928100	101928100	76.1894	1.02538	0.300905	-3.40766	0.000655224	0.0193104
NM_022965	FGFR3	2261	186.699	1.0178	0.321558	-3.16521	0.00154971	0.034605
NM_053279	FAM167A	83648	82.4626	1.01752	0.333338	-3.05251	0.00226939	0.0439286
NM_032246	MEX3B	84206	2365.43	1.01605	0.293168	-3.46577	0.000528714	0.0169846
NM_006735	HOXA2	3199	116.884	1.01212	0.308034	-3.28573	0.00101719	0.0258955
NM_198316	TNS2	23371	175.641	1.0019	0.203336	-4.92732	8.33654e-07	0.000147414
NR_126031	AZIN2	113451	33.1771	0.997853	0.278471	-3.58332	0.000339248	0.0125064
NM_015005	CEP170B	283638	284.401	0.995945	0.276818	-3.59783	0.000320878	0.0119966
NR_046227	CPB2-AS1	100509894	13.7901	0.994327	0.296752	-3.3507	0.000806069	0.0221762
NR_027297	HOMER3	9454	5703.01	0.991455	0.262603	-3.7755	0.00015969	0.00719541
NM_001242704	ZNF385C	201181	286.749	0.989766	0.226191	-4.3758	1.20986e-05	0.00110968
NM_001282455	CHRNA2	1135	13.0616	0.989543	0.305507	-3.23902	0.00119942	0.0289557
NM_145804	ABTB2	25841	1010.59	0.987785	0.248288	-3.97838	6.93868e-05	0.0039362
NR_130968	IQCK	124152	144.817	0.985507	0.221839	-4.44244	8.89457e-06	0.00089991
NM_207370	GPR153	387509	211.049	0.983738	0.248755	-3.95464	7.66499e-05	0.00426199
NM_015865	SLC14A1	6563	299.51	0.983093	0.326746	-3.00874	0.00262331	0.0476763
NM_014729	TOX	9760	1995.33	0.983046	0.265754	-3.69909	0.000216377	0.00896
NR_134913	LOC102724360	102724360	154.048	0.979575	0.279956	-3.49903	0.000466947	0.0156971
NM_005550	KIFC3	3801	1053.38	0.979302	0.28409	-3.44715	0.000566525	0.0176628
NM_002658	PLAU	5328	1582.44	0.976137	0.27677	-3.52689	0.000420473	0.0144284
NM_012445	SPON2	10417	1109.34	0.97505	0.279221	-3.49204	0.000479354	0.0159471
NM_002108	HAL	3034	2181.31	0.972048	0.283456	-3.42928	0.000605192	0.0184022
NM_014488	RAB30	27314	481.105	0.970765	0.277005	-3.50451	0.000457455	0.015512
NM_007030	TPPP	11076	430.218	0.96981	0.291266	-3.32964	0.00086959	0.0233493
NM_003542	HIST1H4C	8364	38.0699	0.967876	0.287424	-3.36742	0.000758748	0.0214196
NM_001291367	PERM1	84808	17.4311	0.967073	0.302706	-3.19476	0.00139945	0.0323661
NR_026991	H1FX-AS1	339942	68.2428	0.965789	0.214011	-4.5128	6.39767e-06	0.000725858
NM_032991	CASP3	836	3496.15	0.965171	0.159419	-6.05429	1.41037e-09	7.90934e-07
NR_046326	PCAT6	100506696	98.2339	0.962121	0.253172	-3.80026	0.000144544	0.00670956
NM_024761	MOB3B	79817	971.39	0.958454	0.217333	-4.41007	1.03339e-05	0.00101213
NM_002178	IGFBP6	3489	72.484	0.956797	0.289292	-3.30737	0.000941754	0.0245481
NM_033009	PCBP4	57060	452.109	0.955589	0.219899	-4.34559	1.38902e-05	0.00121103
NM_004097	EMX1	2016	8.09617	0.948866	0.30517	-3.1093	0.00187532	0.0383784
NM_021641	ADAM12	8038	37.3475	0.946377	0.278442	-3.39883	0.000676747	0.019709
NM_004999	MYO6	4646	131.93	0.94386	0.315908	-2.98776	0.00281027	0.049206
NR_103485	PLPP1	8611	152.753	0.942294	0.240922	-3.91121	9.18364e-05	0.00476869
NM_003745	SOCS1	8651	303.509	0.941475	0.26631	-3.53526	0.00040738	0.0141964
NM_003107	SOX4	6659	19655.7	0.931291	0.254531	-3.65885	0.000253345	0.0099453
NM_006873	STON1	11037	196.936	0.930674	0.281772	-3.30293	0.000956791	0.0248083
NM_078467	CDKN1A	1026	9497.79	0.929479	0.281334	-3.30382	0.000953758	0.0247952
NR_134918	ACSM1	116285	53.8344	0.926937	0.306645	-3.02284	0.00250418	0.0466339
NM_207181	NPHP1	4867	31.5702	0.918367	0.302291	-3.03803	0.00238134	0.0452916
NM_016642	SPTBN5	51332	238.769	0.912664	0.260813	-3.4993	0.000466485	0.0156971
NM_020824	ARHGAP21	57584	4938.01	0.911847	0.227625	-4.00591	6.17786e-05	0.00364613
NM_001001787	ATP1B1	481	1530.61	0.904373	0.236452	-3.82476	0.000130899	0.00625129
NR_024555	RHOBTB1	9886	676.249	0.903044	0.301296	-2.9972	0.00272471	0.0483549
NM_003740	KCNK5	8645	1950.89	0.898501	0.293795	-3.05826	0.00222625	0.0433501
NM_000359	TGM1	7051	82.2236	0.89724	0.195908	-4.57991	4.65171e-06	0.000577872
NM_144985	CDH24	64403	264.979	0.891943	0.200611	-4.44613	8.7433e-06	0.000889189
NR_024447	LOC100128288	100128288	379.91	0.88874	0.256738	-3.46165	0.000536869	0.0171623
NM_014270	SLC7A9	11136	11.1099	0.886767	0.271752	-3.26315	0.00110182	0.0273736
NR_120600	PRMT5-AS1	100505758	4.56138	0.880579	0.277884	-3.16887	0.00153032	0.0343492
NM_005603	ATP8B1	5205	94.8631	0.878055	0.209783	-4.18555	2.84481e-05	0.00205725
NM_144668	WDR66	144406	70.2366	0.876533	0.259237	-3.3812	0.00072171	0.0206497
NM_023940	RASL11B	65997	9.72982	0.872147	0.290439	-3.00286	0.00267456	0.0479846
NM_001272093	C18orf65	400658	35.3513	0.866191	0.214177	-4.04427	5.24859e-05	0.00331252
NM_080927	DCBLD2	131566	385.779	0.863028	0.228786	-3.7722	0.000161814	0.00723481
NR_026738	EFCAB5	374786	72.1531	0.86295	0.156722	-5.50625	3.66548e-08	1.12594e-05
NM_003670	BHLHE40	8553	19279.8	0.846526	0.253373	-3.34103	0.000834676	0.0226598
NM_001129979	SYCE1L	100130958	55.2052	0.84461	0.20641	-4.09191	4.2784e-05	0.00284666
NM_012081	ELL2	22936	4205.4	0.844331	0.246604	-3.42384	0.000617425	0.0186784
NM_001014440	ODF3B	440836	1623.96	0.840203	0.268826	-3.12545	0.00177535	0.0372293
NM_005342	HMGB3	3149	2598.01	0.837415	0.185078	-4.52467	6.04905e-06	0.000690295
NM_001080450	BEND3	57673	344.06	0.833681	0.143868	-5.79475	6.84225e-09	2.68599e-06
NM_001258024	SKOR1	390598	67.3177	0.832297	0.202148	-4.11726	3.83407e-05	0.00260398
NR_038133	CHN1	1123	73.7499	0.826179	0.250275	-3.30109	0.000963113	0.0248737
NM_174912	FAAH2	158584	44.5543	0.821464	0.27527	-2.98422	0.00284305	0.0495223
NR_052852	MARCKSL1	65108	5660.64	0.81622	0.200357	-4.07382	4.62479e-05	0.00301579
NR_036539	LOC644656	644656	180.236	0.813764	0.178009	-4.57147	4.84321e-06	0.000586909
NM_022117	TSPYL2	64061	8057.36	0.812832	0.269666	-3.01422	0.00257645	0.0474383
NM_024491	CEP70	80321	1372.41	0.810407	0.248793	-3.25735	0.00112456	0.0277647
NM_015314	KIAA0895	23366	158.526	0.808356	0.255459	-3.16433	0.00155443	0.0346709
NR_033875	LINC00954	400946	215.434	0.80541	0.240407	-3.35019	0.000807551	0.0221762
NM_001031743	CFAP206	154313	9.35244	0.804823	0.23217	-3.46653	0.000527231	0.0169648
NR_033842	TMEM72-AS1	220980	6.34847	0.803975	0.266034	-3.02208	0.00251045	0.046662
NM_001161334	HIST2H2BF	440689	234.867	0.802984	0.257992	-3.11244	0.00185551	0.038201
NM_080881	DBN1	1627	2665.31	0.798715	0.23965	-3.33284	0.000859654	0.0231458
NM_006875	PIM2	11040	4319.36	0.794711	0.19761	-4.02161	5.78011e-05	0.00350451
NM_002648	PIM1	5292	19171	0.794093	0.223939	-3.54603	0.000391089	0.013808
NM_004794	RAB33A	9363	287.352	0.793168	0.239344	-3.31392	0.00091997	0.024303
NM_152345	ANKRD13B	124930	479.328	0.790519	0.221301	-3.57214	0.000354079	0.012942
NR_046095	DACT1	51339	274.654	0.789449	0.24149	-3.26907	0.00107902	0.0271637
NM_183422	TSC22D1	8848	8207.12	0.788677	0.23371	-3.3746	0.000739222	0.0209978
NM_004310	RHOH	399	2366.89	0.786641	0.246877	-3.18637	0.00144072	0.0331517
NM_018147	FAIM	55179	479.786	0.782244	0.202703	-3.85907	0.000113822	0.00567028
NR_002726	HNRNPA3P1	10151	18.4896	0.780699	0.191021	-4.08698	4.37022e-05	0.00289793
NR_136160	ADA	100	4118.16	0.77976	0.225762	-3.4539	0.000552542	0.0175207
NM_014241	HACD1	9200	783.793	0.777318	0.254545	-3.05376	0.00225993	0.0437886
NR_135544	SLC4A7	9497	1737.83	0.776694	0.183123	-4.24137	2.22158e-05	0.00171674
NM_014796	TESPA1	9840	4418.65	0.773873	0.242968	-3.18508	0.00144715	0.0332606
NM_148959	HUS1B	135458	29.7851	0.771171	0.226441	-3.40561	0.000660158	0.0194161
NR_135084	LOC105369332	105369332	3.07227	0.766523	0.253333	-3.02576	0.00248009	0.0463171
NM_001101426	ISPD	729920	241.314	0.763767	0.225919	-3.38071	0.000722996	0.0206564
NM_015570	AUTS2	26053	1335.97	0.761203	0.226229	-3.36475	0.000766124	0.0215129
NR_034115	STXBP5-AS1	729178	151.397	0.759208	0.19282	-3.9374	8.23696e-05	0.00444162
NM_182527	CABP7	164633	16.7916	0.752377	0.244158	-3.08152	0.00205949	0.0411646
NM_001031701	NT5DC3	51559	2399.86	0.746184	0.233573	-3.19466	0.00139998	0.0323661
NR_135920	EPB41L5	57669	248.656	0.745374	0.229468	-3.24827	0.00116109	0.0283309
NM_031938	BCO2	83875	114.9	0.732954	0.233519	-3.13874	0.00169678	0.0365225
NM_016423	ZNF219	51222	1507.36	0.731481	0.191819	-3.81339	0.000137076	0.00643665
NM_024637	GAL3ST4	79690	209.931	0.727375	0.241674	-3.00973	0.00261479	0.0476763
NM_212481	ARID5A	10865	5151.11	0.722566	0.203797	-3.54552	0.00039184	0.013808
NR_131171	LINC01599	196913	32.9869	0.719165	0.220115	-3.26722	0.0010861	0.0271914
NM_005905	SMAD9	4093	37.5138	0.716471	0.237692	-3.01428	0.00257588	0.0474383
NM_020652	ZNF286A	57335	392.142	0.714828	0.193203	-3.69988	0.000215699	0.00895082
NR_134578	FRMD4A	55691	742.556	0.711372	0.234008	-3.03995	0.0023662	0.0451788
NM_152599	MFSD6L	162387	59.641	0.710922	0.235878	-3.01394	0.0025788	0.0474383
NM_005347	HSPA5	3309	68494.9	0.710661	0.175466	-4.05013	5.11898e-05	0.00327281
NM_001145045	ZNF286B	729288	86.727	0.700945	0.2016	-3.47692	0.000507218	0.0164557
NM_031232	NECAB3	63941	503.69	0.699648	0.181548	-3.85378	0.000116308	0.00575035
NM_024650	C11orf80	79703	290.232	0.687393	0.169606	-4.05289	5.05893e-05	0.00324499
NM_016657	KDELR3	11015	52.6011	0.686963	0.206582	-3.32538	0.000882976	0.0235797
NR_046368	LINC01023	100652853	120.261	0.685615	0.193351	-3.54596	0.000391192	0.013808
NM_144729	DUSP10	11221	5555.11	0.681712	0.219581	-3.1046	0.00190537	0.0388355
NR_039981	LINC01004	100216546	60.2365	0.681111	0.161251	-4.22391	2.40095e-05	0.00181507
NR_130145	LOC104968399	104968399	13.7611	0.676669	0.190372	-3.55445	0.000378775	0.0135175
NM_001243732	RARG	5916	705.651	0.676141	0.187134	-3.61313	0.000302518	0.0115522
NM_002166	ID2	3398	8501.18	0.66868	0.219377	-3.04808	0.00230308	0.0442606
NR_125916	BHLHE40-AS1	100507582	72.4128	0.668369	0.178555	-3.74321	0.000181685	0.00787653
NM_181656	C17orf58	284018	365.445	0.667408	0.181745	-3.67222	0.000240453	0.00959272
NM_001039183	CASZ1	54897	1160.18	0.666418	0.165123	-4.03589	5.43955e-05	0.00338944
NM_004973	JARID2	3720	12980.1	0.666083	0.180247	-3.69538	0.000219555	0.00907246
NM_152334	TARSL2	123283	1304.01	0.663319	0.1353	-4.90257	9.45913e-07	0.000160055
NM_015245	ANKS1A	23294	2884.34	0.661985	0.132581	-4.99305	5.94344e-07	0.000115503
NM_001277115	DNAH11	8701	18.5799	0.66194	0.220524	-3.00167	0.00268507	0.0480376
NR_111904	HSH2D	84941	13660.3	0.660749	0.196516	-3.36232	0.000772903	0.0216413
NM_015508	TIPARP	25976	5824.58	0.660499	0.200077	-3.30122	0.000962642	0.0248737
NM_174886	TGIF1	7050	1937.22	0.658576	0.179001	-3.67917	0.000233995	0.0094914
NR_134519	TTLL9	164395	32.2331	0.657089	0.184459	-3.56225	0.000367684	0.013242
NM_175737	KLB	152831	33.8994	0.656202	0.19592	-3.34935	0.000810027	0.0222056
NM_017514	PLXNA3	55558	2002.37	0.655742	0.171628	-3.82071	0.000133065	0.00630872
NM_001168243	C4orf48	401115	162.121	0.652085	0.181088	-3.60094	0.000317074	0.0119225
NR_110772	NDUFV2-AS1	101927275	101.466	0.643309	0.205904	-3.12431	0.00178222	0.0373334
NM_002250	KCNN4	3783	2718.97	0.638468	0.1851	-3.44932	0.000562005	0.0175934
NR_110084	LOC101927391	101927391	92.7806	0.638151	0.192692	-3.31177	0.000927071	0.0243269
NM_016231	NLK	51701	1802.67	0.633847	0.160668	-3.94508	7.97724e-05	0.00433732
NM_003290	TPM4	7171	38974.8	0.627961	0.170852	-3.67548	0.000237403	0.00954865
NM_006009	TUBA1A	7846	25730.7	0.620965	0.152457	-4.07304	4.6403e-05	0.00301589
NM_003618	MAP4K3	8491	1349.75	0.617107	0.176558	-3.49521	0.000473681	0.0158274
NM_012068	ATF5	22809	1316.74	0.615397	0.154035	-3.99518	6.46459e-05	0.00372102
NM_019084	CCNJ	54619	2072.91	0.613644	0.140831	-4.3573	1.31676e-05	0.00119185
NM_001012755	SLC25A53	401612	100.411	0.613273	0.196463	-3.12157	0.00179888	0.0375622
NR_024022	SETMAR	6419	760.351	0.610175	0.13214	-4.61765	3.88111e-06	0.000497898
NM_177401	MIDN	90007	15737.7	0.609633	0.179491	-3.39646	0.000682639	0.0198208
NM_152829	TES	26136	5162.84	0.608474	0.168267	-3.61611	0.000299062	0.0114425
NM_018719	CDCA7L	55536	4493.29	0.607518	0.177471	-3.42319	0.000618908	0.0186784
NR_002440	SNORD16	595097	40.4752	0.606879	0.1608	-3.77413	0.000160569	0.00721202
NM_001163315	FBXL17	64839	1765.42	0.600923	0.126229	-4.76058	1.93036e-06	0.000287039
NM_198587	RGS12	6002	1097.42	0.600794	0.169972	-3.53466	0.000408298	0.0141964
NM_199340	LRRC37A3	374819	219.503	0.599799	0.179875	-3.33454	0.00085442	0.0230365
NM_181524	PIK3R1	5295	20318.2	0.599018	0.17354	-3.45176	0.000556935	0.0175789
NM_006763	BTG2	7832	23362.8	0.593462	0.198772	-2.98564	0.00282983	0.0494603
NM_016626	MEX3C	51320	4805.05	0.592866	0.159772	-3.71071	0.000206677	0.00870529
NM_000392	ABCC2	1244	240.883	0.591964	0.168283	-3.51766	0.000435372	0.0148617
NR_003110	CCT6P1	643253	236.959	0.585064	0.138484	-4.22479	2.39162e-05	0.00181507
NM_182972	IRF2BP2	359948	50346.8	0.581559	0.161306	-3.60532	0.000311766	0.0118362
NR_003370	RRN3P1	730092	409.689	0.577588	0.154971	-3.72706	0.000193723	0.00833859
NM_198537	YJEFN3	374887	109.366	0.575793	0.187128	-3.07701	0.00209089	0.0416228
NR_039999	LINC01569	100507501	174.077	0.572339	0.171544	-3.3364	0.000848697	0.0229137
NM_173537	GTF2IRD2	84163	111.48	0.567431	0.158997	-3.56882	0.000358587	0.0130594
NM_134433	RFX2	5990	2298.38	0.565627	0.182574	-3.09807	0.00194786	0.0394965
NM_178310	SNAI3	333929	460.238	0.564402	0.188436	-2.99519	0.00274271	0.0483684
NM_153269	C20orf96	140680	918.93	0.562066	0.167016	-3.36534	0.000764489	0.0214977
NM_013292	MYLPF	29895	63.18	0.560868	0.175314	-3.19922	0.001378	0.0320847
NM_006299	ZSCAN9	7746	513.487	0.560488	0.164632	-3.40448	0.000662893	0.0194488
NR_126061	SERINC5	256987	2760.19	0.553294	0.166677	-3.31955	0.000901633	0.0238508
NM_144968	RIBC1	158787	42.552	0.552717	0.166311	-3.3234	0.000889276	0.0236503
NR_046207	SLC12A2	6558	1757.03	0.547292	0.174396	-3.13821	0.00169982	0.0365225
NM_004364	CEBPA	1050	8432.04	0.543834	0.176343	-3.08395	0.00204274	0.0409549
NM_199186	BPGM	669	1208.75	0.543558	0.152964	-3.5535	0.000380143	0.0135416
NM_007220	CA5B	11238	1797.39	0.541853	0.180088	-3.00883	0.00262257	0.0476763
NM_022366	TFB2M	64216	936.303	0.541002	0.143059	-3.78168	0.000155772	0.00712704
NM_015871	ZNF593	51042	709.788	0.533746	0.153119	-3.48583	0.000490621	0.0161035
NM_001802	CDR2	1039	1017.09	0.533404	0.161021	-3.31264	0.000924191	0.0243113
NM_000270	PNP	4860	7837.66	0.531051	0.17081	-3.10902	0.00187708	0.0383784
NM_005426	TP53BP2	7159	7693.1	0.529223	0.146929	-3.60189	0.000315917	0.0119018
NM_001425	EMP3	2014	11366.5	0.528129	0.160917	-3.282	0.00103075	0.0261052
NR_003142	SNHG9	735301	230.017	0.52809	0.174918	-3.01908	0.00253546	0.046949
NM_173853	KRTCAP3	200634	68.0507	0.52736	0.160524	-3.28524	0.00101896	0.0259069
NR_034031	LOC389906	389906	573.382	0.521763	0.156058	-3.34339	0.000827603	0.0225614
NM_021923	FGFRL1	53834	1748.8	0.519417	0.171554	-3.02771	0.0024641	0.0462385
NM_181555	CMTM3	123920	5069.5	0.518904	0.131471	-3.9469	7.91696e-05	0.00432853
NM_022566	MESDC1	59274	2460.29	0.517852	0.168602	-3.07145	0.00213021	0.0422541
NM_032983	CASP2	835	9166.24	0.513554	0.141494	-3.62951	0.000283959	0.0109716
NR_125357	PTBP2	58155	2454.23	0.508923	0.149966	-3.3936	0.000689811	0.0199405
NM_207368	FAM195B	348262	2052.08	0.508354	0.10344	-4.91446	8.90265e-07	0.000154638
NM_004227	CYTH3	9265	1520.03	0.507178	0.162068	-3.12941	0.00175155	0.0368942
NM_004732	KCNAB3	9196	310.84	0.501744	0.159516	-3.14542	0.0016585	0.0360899
NM_182633	ZNF713	349075	382.812	0.501594	0.141423	-3.54676	0.000389993	0.013808
NR_046382	ZNF195	7748	1499.36	0.500314	0.117507	-4.25775	2.06491e-05	0.00162071
NM_199284	SMG1P1	641298	306.589	0.499149	0.150937	-3.307	0.000943024	0.0245486
NM_014713	LAPTM4A	9741	8653.59	0.497941	0.129776	-3.83692	0.000124588	0.00608313
NM_172373	ELF1	1997	24419.2	0.494818	0.128592	-3.84796	0.000119106	0.00582997
NM_181713	UBXN2A	165324	1155.6	0.493896	0.125486	-3.93586	8.28999e-05	0.00445797
NR_033926	ACTG1P20	644961	45.8335	0.493794	0.165294	-2.98736	0.00281397	0.049227
NM_005921	MAP3K1	4214	9341.73	0.493023	0.157244	-3.13541	0.00171617	0.0366141
NM_173561	UNC5CL	222643	224.663	0.492399	0.153671	-3.20424	0.00135418	0.0317874
NM_006315	PCGF3	10336	6421.1	0.489906	0.123706	-3.96025	7.48712e-05	0.00420447
NM_019613	WDR45B	56270	7069.84	0.488572	0.143563	-3.40318	0.000666057	0.0195038
NR_024586	KMT2E-AS1	100216545	137.885	0.485039	0.161353	-3.00607	0.0026465	0.0478319
NR_109843	SSFA2	6744	12788.5	0.484621	0.131956	-3.6726	0.000240097	0.00959272
NR_104424	HACE1	57531	1270.97	0.482806	0.146477	-3.29613	0.000980267	0.0252171
NM_024742	ARMC5	79798	3512.26	0.481901	0.157073	-3.06802	0.00215483	0.0425075
NM_002955	RREB1	6239	10923.4	0.477956	0.110361	-4.33086	1.4853e-05	0.00126205
NM_001048183	PHACTR4	65979	4720.41	0.473744	0.097069	-4.88049	1.05821e-06	0.00017418
NM_199040	NUDT4	11163	5237.58	0.473523	0.145799	-3.24779	0.00116306	0.0283309
NM_002269	KPNA5	3841	605.765	0.472354	0.130976	-3.60642	0.00031045	0.0118231
NM_181877	ZSCAN2	54993	991.702	0.470818	0.136995	-3.43676	0.000588717	0.0180944
NR_027460	RRN3P3	100131998	457.933	0.470499	0.100983	-4.65921	3.17429e-06	0.000420979
NM_032477	MRPL41	64975	1145.16	0.470019	0.149536	-3.14317	0.00167127	0.0362472
NM_006141	DYNC1LI2	1783	5384.29	0.469182	0.120753	-3.88547	0.000102134	0.00524785
NM_004268	MED17	9440	2246.12	0.46899	0.122432	-3.83063	0.000127816	0.00616406
NM_001008739	C6orf226	441150	308.892	0.46506	0.151718	-3.06529	0.0021746	0.0426831
NM_001025459	LOC284009	284009	20.7446	0.462192	0.14995	-3.08231	0.00205402	0.0410972
NR_135317	SMG1P2	440354	459.533	0.456322	0.137733	-3.31308	0.000922751	0.0243111
NM_201412	LUC7L	55692	2821.35	0.454403	0.116812	-3.89004	0.000100228	0.00516344
NM_015335	MED13L	23389	33608.5	0.454026	0.130162	-3.48815	0.000486384	0.016072
NM_007149	ZNF184	7738	976.439	0.453945	0.137666	-3.29743	0.000975729	0.0251664
NM_014911	AAK1	22848	8036.43	0.451743	0.132119	-3.4192	0.000628048	0.0187631
NR_040252	ANKS3	124401	572.328	0.451221	0.145062	-3.11053	0.0018675	0.0383603
NM_020371	AVEN	57099	491.399	0.450045	0.136687	-3.29251	0.000992958	0.0254104
NM_194281	INO80C	125476	649.835	0.442715	0.127157	-3.48163	0.000498369	0.0162762
NM_145271	ZNF688	146542	647.255	0.43527	0.108033	-4.02903	5.60077e-05	0.00345768
NM_005011	NRF1	4899	1450.7	0.434366	0.100277	-4.33166	1.47991e-05	0.00126205
NM_198266	ING3	54556	2083.49	0.432682	0.126405	-3.42297	0.000619402	0.0186784
NM_024859	MAGIX	79917	114.211	0.43181	0.126658	-3.40925	0.000651406	0.0192268
NM_182810	ATF4	468	34971.8	0.431786	0.143927	-3.00003	0.00269956	0.0481263
NM_203288	RP9	6100	728.968	0.428209	0.126996	-3.37183	0.000746708	0.0211492
NM_138457	FOXP4	116113	1785.79	0.426646	0.139176	-3.06551	0.00217298	0.0426831
NM_012406	PRDM4	11108	3129.54	0.425039	0.0924847	-4.59577	4.31152e-06	0.000542477
NM_002886	RAP2B	5912	8222.04	0.421215	0.135272	-3.11385	0.00184663	0.0381133
NR_045513	NT5C	30833	1791.92	0.418838	0.113677	-3.68446	0.000229185	0.00935229
NM_024086	METTL16	79066	2762.07	0.417069	0.0918321	-4.54164	5.58173e-06	0.000647057
NM_017550	MIER2	54531	990.169	0.415692	0.138277	-3.00622	0.00264521	0.0478319
NR_027241	SNHG17	388796	1366.59	0.412919	0.135327	-3.05128	0.00227867	0.0440214
NM_001421	ELF4	2000	13466.7	0.412582	0.127995	-3.22343	0.00126666	0.0302458
NM_012325	MAPRE1	22919	14863.7	0.410445	0.110482	-3.71503	0.000203176	0.00863191
NM_053051	CNTROB	116840	4808.5	0.408547	0.105436	-3.87485	0.000106692	0.00541125
NM_145291	ZBTB49	166793	606.171	0.401812	0.123622	-3.25033	0.00115273	0.0282469
NM_015202	KIAA0556	23247	2242.03	0.400421	0.100197	-3.99632	6.43345e-05	0.00371596
NM_058246	DNAJB6	10049	9942.6	0.400417	0.122793	-3.26092	0.00111049	0.0275212
NM_139049	MAPK8	5599	2387.25	0.399589	0.102942	-3.88169	0.000103731	0.00530218
NM_006166	NFYB	4801	1672.09	0.399044	0.0895888	-4.45418	8.42154e-06	0.000869989
NM_139169	TRUB1	142940	827.887	0.3989	0.124087	-3.21468	0.0013059	0.0309942
NR_130906	DERL2	51009	1888.1	0.397992	0.111003	-3.58543	0.00033652	0.0124627
NR_104160	EPC1	80314	6206.94	0.396046	0.0951226	-4.16353	3.13368e-05	0.00222855
NM_006460	HEXIM1	10614	6175.34	0.390675	0.126127	-3.09747	0.00195178	0.039535
NM_173469	UBE2Q2	92912	3775.61	0.389208	0.103636	-3.75554	0.000172967	0.00756122
NM_017622	BORCS6	54785	778.054	0.386498	0.127702	-3.02656	0.00247354	0.0463171
NM_003690	PRKRA	8575	2561.31	0.384091	0.0937072	-4.09884	4.15221e-05	0.00277459
NM_017548	CDV3	55573	29425.4	0.382585	0.0878948	-4.35276	1.34436e-05	0.00120489
NR_033191	PPP2R2D	55844	2848.39	0.381486	0.0795941	-4.79289	1.64394e-06	0.000248209
NR_003239	SNHG11	128439	336.681	0.377116	0.125531	-3.00417	0.0026631	0.0479846
NR_002217	PMS2CL	441194	573.139	0.376785	0.118623	-3.17633	0.00149151	0.0337858
NR_045566	BBS4	585	506.537	0.375066	0.113331	-3.30948	0.000934689	0.0244941
NR_036610	SRSF3	6428	22329.8	0.374845	0.0890614	-4.20883	2.56693e-05	0.00190165
NM_021269	ZNF708	7562	1426.64	0.37379	0.1199	-3.11752	0.00182381	0.0377614
NM_182488	USP12	219333	4926.98	0.373686	0.124013	-3.01328	0.00258438	0.0474965
NM_006805	HNRNPA0	10949	15821.9	0.372455	0.112977	-3.29675	0.000978118	0.0251949
NR_133644	CEP95	90799	3677.54	0.371108	0.118705	-3.1263	0.00177024	0.037227
NM_004343	CALR	811	59660.6	0.369961	0.118222	-3.12936	0.00175186	0.0368942
NR_037688	ACTG1	71	149983	0.369956	0.0851263	-4.34596	1.38666e-05	0.00121103
NM_024653	PRKRIP1	79706	98.3201	0.36899	0.104936	-3.51634	0.000437544	0.0149099
NR_104221	DBI	1622	6098.66	0.367909	0.122193	-3.01089	0.00260487	0.04765
NM_012087	GTF3C5	9328	4451.98	0.366555	0.11015	-3.32778	0.000875415	0.0234736
NM_001418	EIF4G2	1982	73682.2	0.364297	0.101567	-3.58676	0.000334814	0.0124229
NM_032483	PLPP5	84513	1614.07	0.364019	0.111683	-3.25941	0.00111645	0.0276339
NM_002938	RNF4	6047	4666.56	0.354293	0.100387	-3.52928	0.000416689	0.0143487
NM_015447	CAMSAP1	157922	3521.93	0.353449	0.0913436	-3.86945	0.000109083	0.00548993
NM_017632	CDKN2AIP	55602	2419.44	0.350925	0.117238	-2.99326	0.00276017	0.048589
NR_131767	ZCCHC10	54819	782.347	0.350383	0.104374	-3.35699	0.000787969	0.0218759
NM_001280545	IFT122	55764	2044.71	0.349595	0.111525	-3.13468	0.0017204	0.0366247
NM_194280	TMEM219	124446	3723.67	0.340303	0.104782	-3.24771	0.00116338	0.0283309
NR_045072	CSRNP2	81566	1317.24	0.340101	0.113109	-3.00683	0.00263983	0.0477995
NR_037927	SSR4	6748	6072.88	0.339599	0.112216	-3.02629	0.00247572	0.0463171
NM_015276	USP22	23326	18334.6	0.337376	0.11064	-3.04932	0.00229363	0.0442234
NM_002823	PTMA	5757	106911	0.336392	0.0942605	-3.56875	0.000358694	0.0130594
NM_016216	DBR1	51163	1119.05	0.335858	0.1119	-3.00142	0.00268725	0.0480376
NM_007240	DUSP12	11266	1319.78	0.333853	0.10184	-3.27822	0.00104463	0.0263888
NM_138414	SGF29	112869	972.438	0.333847	0.0920061	-3.62853	0.000285039	0.0109916
NR_125372	BAHD1	22893	3016.46	0.333451	0.0843768	-3.95193	7.75236e-05	0.00427844
NM_007242	DDX19B	11269	1165.15	0.333289	0.0930704	-3.58104	0.000342232	0.0125793
NM_015382	HECTD1	25831	11822.9	0.333173	0.092491	-3.60222	0.000315515	0.0119018
NM_017774	CDKAL1	54901	964.282	0.332226	0.0908981	-3.65493	0.00025725	0.0100784
NM_018093	WDR74	54663	1480.74	0.331538	0.104282	-3.17925	0.00147656	0.0336065
NM_024031	PRR14	78994	5060.53	0.327607	0.109195	-3.0002	0.00269799	0.0481263
NR_027418	LINC00674	100499466	3527.07	0.327107	0.107069	-3.0551	0.00224987	0.0436799
NM_004045	ATOX1	475	810.286	0.320416	0.103882	-3.08442	0.00203948	0.0409314
NM_033020	TRIM33	51592	6762.47	0.318984	0.0887877	-3.59266	0.000327315	0.0121908
NM_032875	FBXL20	84961	4880.66	0.318135	0.103504	-3.07366	0.00211449	0.0420074
NM_020319	ANKMY2	57037	1668.3	0.317778	0.0965097	-3.29271	0.000992265	0.0254104
NM_017457	CYTH2	9266	3832.32	0.312991	0.0894028	-3.50091	0.000463675	0.0156644
NM_152551	SNRNP48	154007	1746.99	0.312603	0.0798367	-3.91553	9.02075e-05	0.00472158
NM_003620	PPM1D	8493	2082.43	0.312475	0.100738	-3.10187	0.00192305	0.0390801
NR_103528	FNDC3A	22862	5367.64	0.312271	0.0931545	-3.35218	0.000801774	0.0221028
NM_022913	GPBP1	65056	7455.34	0.310062	0.0809734	-3.82918	0.000128569	0.00617003
NM_004765	BCL7C	9274	799.434	0.309696	0.0898673	-3.44614	0.000568647	0.0176884
NM_022063	FAM204A	63877	2301.32	0.308629	0.0713488	-4.32564	1.52087e-05	0.00127033
NM_006835	CCNI	10983	30699	0.307353	0.0976231	-3.14836	0.00164188	0.0359274
NR_027762	RBM34	23029	2696.17	0.305852	0.0891875	-3.42931	0.000605111	0.0184022
NM_015497	TMEM87A	25963	3714.92	0.304121	0.100171	-3.03602	0.00239721	0.0454612
NM_003291	TPP2	7174	7778.93	0.301865	0.0914275	-3.30169	0.00096105	0.0248737
NM_014892	SCAF8	22828	8709.4	0.300075	0.0947447	-3.16719	0.00153918	0.0344775
NM_015001	SPEN	23013	20352.1	0.298478	0.0938893	-3.17905	0.0014776	0.0336065
NR_110297	DCLRE1C	64421	3391.49	0.295414	0.0874849	-3.37675	0.000733484	0.0208969
NR_034009	SRSF6	6431	23214.8	0.29503	0.0960883	-3.07041	0.00213768	0.0422541
NM_031445	AMMECR1L	83607	2329.55	0.290265	0.0814401	-3.56415	0.000365038	0.0131952
NM_017703	FBXL12	54850	1637.83	0.287907	0.0963052	-2.98953	0.00279406	0.0489658
NM_001024958	BRMS1	25855	2914.95	0.287644	0.096195	-2.99022	0.0027878	0.0489436
NM_020395	INTS12	57117	1443.65	0.28647	0.0772308	-3.70927	0.000207856	0.00871751
NM_006978	RNF113A	7737	1876.12	0.284979	0.0923316	-3.08647	0.00202548	0.0407337
NM_080423	PTPN2	5771	4370.44	0.284945	0.0931011	-3.06059	0.00220898	0.0432282
NM_000937	POLR2A	5430	23877.1	0.283737	0.0944728	-3.00337	0.00267006	0.0479846
NM_016603	FAM13B	51306	4421.26	0.282207	0.0904269	-3.12083	0.0018034	0.0375838
NM_004396	DDX5	1655	86636.8	0.277694	0.0835665	-3.32303	0.000890441	0.0236503
NM_001284281	PPP4R3A	55671	10920.6	0.274033	0.0841632	-3.25598	0.00113003	0.0278645
NR_135826	USP7	7874	15965.8	0.272917	0.0823945	-3.31233	0.000925238	0.0243113
NM_001253	CDC5L	988	5654.15	0.269615	0.0861196	-3.1307	0.0017439	0.0368667
NM_020474	GALNT1	2589	7923.18	0.26821	0.0891415	-3.00881	0.00262274	0.0476763
NM_024077	SECISBP2	79048	4317.45	0.266937	0.0883789	-3.02037	0.00252462	0.0468811
NR_104403	ATG5	9474	1633.66	0.262153	0.0653116	-4.01387	5.97303e-05	0.00357435
NM_003861	DCAF5	8816	7009.29	0.261621	0.0813255	-3.21697	0.00129554	0.0308229
NR_126056	MTRF1L	54516	1288.9	0.261612	0.0852029	-3.07046	0.00213727	0.0422541
NM_032377	ELOF1	84337	1615.33	0.256733	0.081761	-3.14004	0.00168922	0.0364983
NR_024548	CRCP	27297	3701.01	0.254678	0.0819042	-3.10947	0.00187425	0.0383784
NM_199189	MATR3	9782	29376.2	0.254058	0.0781219	-3.25208	0.00114566	0.0281439
NM_005262	GFER	2671	1025.49	0.25235	0.0712723	-3.54064	0.00039916	0.0139656
NM_005463	HNRNPDL	9987	27056	0.251858	0.0780104	-3.22851	0.00124435	0.0298583
NM_005637	SS18	6760	5121.14	0.247281	0.0753341	-3.28245	0.00102908	0.0261052
NM_015030	FRYL	285527	7334.49	0.24615	0.0789323	-3.11849	0.00181779	0.0376764
NM_207171	POGZ	23126	7762.55	0.245628	0.0709967	-3.45971	0.000540754	0.0172013
NR_134608	METTL22	79091	681.962	0.232073	0.0723983	-3.20551	0.00134823	0.0316922
NR_003089	OTUB1	55611	5149.24	0.220562	0.0723991	-3.04647	0.00231547	0.0444008
NR_045774	ATF2	1386	3664.91	0.218305	0.0688804	-3.16934	0.00152786	0.0343492
NR_037580	TMEM222	84065	1882.23	0.207776	0.0684672	-3.03468	0.00240791	0.0456202
NM_004269	MED27	9442	921.194	0.20116	0.0604106	-3.32987	0.000868856	0.0233493
NM_138385	TMEM129	92305	1843.39	-0.233081	0.0739798	3.1506	0.00162934	0.0357326
NM_178002	PPP2R4	5524	4762.95	-0.255569	0.0788591	3.24084	0.0011918	0.0288442
NM_144703	LSM14B	149986	4515.77	-0.266271	0.0860836	3.09316	0.00198036	0.0399902
NM_015047	EMC1	23065	3585.7	-0.275392	0.0908395	3.03163	0.00243236	0.0459945
NM_001923	DDB1	1642	13661.7	-0.278986	0.0812194	3.43497	0.000592619	0.0181375
NM_021633	KLHL12	59349	2281.44	-0.288793	0.0800843	3.60611	0.000310818	0.0118231
NM_016596	HDAC7	51564	8292.03	-0.299452	0.0979315	3.05777	0.00222991	0.0433783
NM_003659	AGPS	8540	6395.71	-0.309802	0.0973177	3.18341	0.00145552	0.0334107
NM_015884	MBTPS2	51360	662.101	-0.317264	0.105913	2.99552	0.00273981	0.0483684
NR_026641	INTS2	57508	1226.29	-0.327409	0.108056	3.03	0.00244551	0.0460776
NM_001173456	PDHA1	5160	4834.05	-0.329348	0.104219	3.16017	0.00157679	0.0349868
NM_001516	GTF2H3	2967	1760.77	-0.329514	0.102724	3.20777	0.00133771	0.0315204
NM_001300789	PEX5	5830	1774.88	-0.329693	0.0889177	3.70785	0.000209027	0.00874794
NM_017964	SLC30A6	55676	1512.13	-0.332062	0.110722	2.99906	0.00270811	0.0481912
NM_022662	ANAPC1	64682	4523.71	-0.33875	0.110089	3.07705	0.00209059	0.0416228
NM_032737	LMNB2	84823	6535.42	-0.341623	0.113481	3.0104	0.00260907	0.0476763
NM_002435	MPI	4351	1735.54	-0.356672	0.117358	3.03918	0.00237219	0.0452053
NM_003850	SUCLA2	8803	1196.68	-0.361601	0.118773	3.04448	0.00233085	0.0445905
NM_015303	VPS8	23355	3907.12	-0.372614	0.0941734	3.95668	7.5999e-05	0.00424988
NR_135220	C21orf33	8209	686.469	-0.374577	0.124947	2.99788	0.00271864	0.0483332
NM_014142	NUDT5	11164	1609.3	-0.378331	0.112274	3.36971	0.000752486	0.0212821
NM_017842	SLC48A1	55652	1738.98	-0.385192	0.119021	3.23634	0.00121072	0.0291584
NM_005768	LPCAT3	10162	4294.42	-0.389135	0.111582	3.48743	0.000487694	0.0160782
NR_027302	XPA	7507	992.349	-0.390769	0.127317	3.06927	0.00214582	0.0423724
NM_002858	ABCD3	5825	1868.61	-0.392065	0.119999	3.26723	0.00108605	0.0271914
NM_198468	MMS22L	253714	1097.85	-0.398933	0.127166	3.1371	0.00170629	0.0365225
NM_152531	XXYLT1	152002	1339.77	-0.400894	0.130529	3.07131	0.00213124	0.0422541
NM_177436	CSE1L	1434	3874.06	-0.403405	0.129884	3.10589	0.00189705	0.0387464
NM_001320570	ADAM10	102	9597.93	-0.407499	0.134161	3.0374	0.0023863	0.045342
NM_152740	HIBADH	11112	1313.7	-0.408919	0.126261	3.23868	0.00120083	0.0289557
NM_015127	CLCC1	23155	1798.36	-0.410042	0.11803	3.47406	0.000512646	0.016577
NM_016292	TRAP1	10131	3778.01	-0.411185	0.116463	3.5306	0.000414616	0.0143276
NM_032237	POMK	84197	403.677	-0.412033	0.135931	3.03119	0.00243595	0.0460181
NM_000321	RB1	5925	6348.74	-0.415813	0.135963	3.05829	0.00222605	0.0433501
NM_006904	PRKDC	5591	17445.5	-0.427094	0.127392	3.35259	0.000800601	0.0221015
NM_020784	TXNDC16	57544	937.909	-0.428724	0.113192	3.78759	0.000152117	0.00697608
NM_012305	AP2A2	161	681.391	-0.432611	0.129596	3.33814	0.000843413	0.0228292
NM_012120	CD2AP	23607	3113.43	-0.433952	0.141502	3.06676	0.0021639	0.0426007
NM_173659	RPUSD3	285367	1155.59	-0.439235	0.126963	3.45957	0.000541044	0.0172013
NM_015261	NCAPD3	23310	3546.46	-0.441222	0.13582	3.24857	0.00115985	0.0283309
NM_020827	CFAP97	57587	2993.73	-0.44165	0.143553	3.07657	0.002094	0.0416424
NR_023392	ZNF252P	286101	1144.24	-0.442961	0.138839	3.19047	0.00142043	0.0327618
NM_002611	PDK2	5164	1474.48	-0.463816	0.129448	3.58304	0.000339612	0.0125064
NR_028588	ECI2	10455	858.482	-0.46584	0.142504	3.26895	0.00107946	0.0271637
NM_006231	POLE	5426	8283.8	-0.467264	0.147999	3.1572	0.00159291	0.035209
NM_016551	TM7SF3	51768	9762.32	-0.469531	0.156809	2.99428	0.00275093	0.0484698
NM_173872	CLCN3	1182	2384.02	-0.471088	0.152803	3.08298	0.00204937	0.041046
NM_030571	NDFIP1	80762	7361.73	-0.474118	0.125413	3.78046	0.000156538	0.00713577
NM_012224	NEK1	4750	1057.38	-0.47811	0.124149	3.85109	0.000117592	0.00578469
NM_005505	SCARB1	949	2440.39	-0.48773	0.148241	3.29012	0.00100145	0.0255278
NM_001047	SRD5A1	6715	583.543	-0.489719	0.163009	3.00424	0.00266242	0.0479846
NM_014883	FAM13A	10144	1051.18	-0.492749	0.150885	3.26572	0.00109188	0.0272663
NM_145647	TBC1D31	93594	718.152	-0.49373	0.158097	3.12296	0.00179043	0.0374653
NR_104583	CALML4	91860	1511.11	-0.499757	0.165814	3.01397	0.00257857	0.0474383
NM_001282163	CLCN5	1184	954.249	-0.51181	0.165589	3.09084	0.00199588	0.0402622
NM_203445	ABCB9	23457	182.677	-0.511993	0.16808	3.04613	0.00231807	0.0444008
NM_024843	CYBRD1	79901	3986.18	-0.51918	0.159791	3.24912	0.00115763	0.0283309
NM_015035	ZHX3	23051	1439.66	-0.526015	0.134032	3.92454	8.6895e-05	0.00462268
NM_018129	PNPO	55163	1096.91	-0.529492	0.176971	2.99197	0.00277179	0.0487497
NM_016437	TUBG2	27175	449.988	-0.530034	0.165457	3.20345	0.00135794	0.0318063
NM_001684	ATP2B4	493	15516.1	-0.530353	0.154102	3.44158	0.000578338	0.0178484
NM_153463	IL17RC	84818	790.189	-0.532424	0.168405	3.16157	0.00156922	0.0349541
NM_022765	MICAL1	64780	14725.9	-0.532842	0.160189	3.32634	0.00087994	0.0235306
NM_001005750	GBA	2629	58.8103	-0.543476	0.173401	3.13422	0.00172311	0.0366427
NM_000019	ACAT1	38	2099.35	-0.547181	0.167645	3.26393	0.0010988	0.027335
NM_138633	AKAP7	9465	800.317	-0.54879	0.159176	3.44769	0.000565393	0.0176628
NM_014634	PPM1F	9647	14499.5	-0.564731	0.13967	4.04333	5.26968e-05	0.00331517
NM_001130066	SYNGAP1	8831	105.901	-0.572499	0.183466	3.12046	0.00180567	0.037584
NR_026857	BAIAP2-AS1	440465	2937.09	-0.579067	0.191064	3.03075	0.00243947	0.0460402
NM_003628	PKP4	8502	3494.96	-0.583417	0.133899	4.35715	1.31766e-05	0.00119185
NM_020853	FAM234B	57613	681.402	-0.594548	0.165172	3.59958	0.000318736	0.0119392
NR_121647	LINC01410	103352539	1456.4	-0.60071	0.200029	3.00312	0.00267228	0.0479846
NM_001008708	CHAC2	494143	116.309	-0.615505	0.192529	3.19694	0.00138894	0.0322248
NM_152400	C4orf32	132720	1022.51	-0.629321	0.206449	3.04831	0.00230134	0.0442606
NM_178495	ITPRIPL1	150771	330.352	-0.632507	0.201521	3.13867	0.00169717	0.0365225
NM_014770	AGAP2	116986	3327.71	-0.633485	0.168296	3.76412	0.000167139	0.00737214
NM_001080514	SCX	642658	90.3712	-0.633494	0.185632	3.41264	0.000643368	0.0190468
NM_014573	TMEM97	27346	921.589	-0.636574	0.179025	3.55578	0.000376865	0.0134738
NM_001039383	DISC1	27185	25.5917	-0.637148	0.200187	3.18276	0.00145878	0.0334107
NM_021082	SLC15A2	6565	1665.91	-0.652949	0.187268	3.4867	0.000489013	0.0160782
NM_001144068	ZNF772	400720	499.034	-0.654143	0.167747	3.89958	9.63584e-05	0.0049903
NM_024896	ERMP1	79956	5491.7	-0.65956	0.198685	3.31963	0.000901384	0.0238508
NM_203418	RCAN1	1827	1086.4	-0.667323	0.169426	3.93874	8.19109e-05	0.00444129
NM_152581	MOSPD2	158747	1499.38	-0.682205	0.226435	3.01281	0.00258845	0.0475267
NM_022571	GPR135	64582	81.1899	-0.684842	0.200453	3.41648	0.000634366	0.0188371
NR_110375	THRIL	102659353	762.136	-0.688148	0.214004	3.21559	0.00130179	0.030934
NM_181697	PRDX1	5052	7086.29	-0.691623	0.156966	4.40619	1.05207e-05	0.00101724
NM_199420	POLQ	10721	1167.63	-0.709694	0.220104	3.22436	0.00126255	0.0301844
NM_000505	F12	2161	370.783	-0.713014	0.224489	3.17616	0.00149237	0.0337858
NM_030674	SLC38A1	81539	16235.5	-0.713069	0.236893	3.01009	0.00261171	0.0476763
NM_006790	MYOT	9499	47.0176	-0.715903	0.206809	3.46166	0.000536851	0.0171623
NM_052847	GNG7	2788	1612.16	-0.720327	0.210459	3.42265	0.000620137	0.0186784
NM_002014	FKBP4	2288	4923.26	-0.720798	0.195145	3.69365	0.000221055	0.00911528
NM_145810	CDCA7	83879	2823.95	-0.728174	0.23482	3.10098	0.00192879	0.0391502
NM_052970	HSPA12B	116835	67.1688	-0.749516	0.246062	3.04605	0.00231867	0.0444008
NM_001320511	NMNAT3	349565	617.198	-0.753544	0.23095	3.26281	0.00110315	0.0273736
NR_134852	TMEM25	84866	408.612	-0.770974	0.240254	3.209	0.00133199	0.0314612
NM_183239	GSTO2	119391	36.9458	-0.771857	0.247329	3.12078	0.00180375	0.0375838
NM_020950	KIAA1614	57710	71.3433	-0.773036	0.246828	3.13189	0.00173687	0.0368156
NM_052831	SLC18B1	116843	388.319	-0.780233	0.259267	3.00938	0.00261781	0.0476763
NM_002397	MEF2C	4208	7340.08	-0.782899	0.210816	3.71365	0.000204288	0.00864172
NR_073177	LOC100996455	100996455	158.352	-0.785984	0.260331	3.01917	0.00253466	0.046949
NM_004036	ADCY3	109	2466.65	-0.788746	0.182593	4.3197	1.56241e-05	0.00127779
NM_021602	CD79B	974	1101.85	-0.790812	0.205069	3.85633	0.000115102	0.00571956
NR_135271	ZDHHC23	254887	851.933	-0.800149	0.199874	4.00326	6.24763e-05	0.00366229
NM_004210	NEURL1	9148	305.986	-0.810929	0.260561	3.11224	0.00185672	0.038201
NM_002497	NEK2	4751	498.503	-0.814203	0.271617	2.99761	0.00272102	0.0483332
NM_018342	TMEM144	55314	515.794	-0.821239	0.164989	4.97754	6.43985e-07	0.000120382
NM_033335	NR6A1	2649	981.955	-0.82947	0.226476	3.66251	0.00024976	0.00986377
NM_003582	DYRK3	8444	450.903	-0.83493	0.270336	3.08849	0.00201176	0.0404993
NR_120365	TMC3-AS1	101929655	25.173	-0.841479	0.252945	3.32673	0.000878727	0.0235302
NR_027342	FKBP9P1	360132	16.5093	-0.84276	0.278183	3.02952	0.00244945	0.0460958
NM_032801	JAM3	83700	533.542	-0.845467	0.259832	3.2539	0.00113834	0.0280323
NR_135242	LOC100129029	100129029	51.0412	-0.850056	0.212202	4.00587	6.17896e-05	0.00364613
NM_201541	NDRG2	57447	864.616	-0.858273	0.256971	3.33996	0.00083791	0.0227162
NM_001033719	ZNF404	342908	137.015	-0.858578	0.285831	3.00379	0.0026664	0.0479846
NM_138420	AHNAK2	113146	384.27	-0.861332	0.284646	3.02598	0.0024783	0.0463171
NM_030956	TLR10	81793	232.861	-0.866067	0.275681	3.14156	0.00168053	0.0364077
NM_014474	SMPDL3B	27293	364.987	-0.867586	0.278201	3.11855	0.00181741	0.0376764
NM_152672	SLC51A	200931	97.896	-0.885164	0.280947	3.15065	0.00162908	0.0357326
NM_001431	EPB41L2	2037	3107.43	-0.889229	0.221706	4.01084	6.05019e-05	0.00359858
NM_001507	MLNR	2862	35.0124	-0.88992	0.294742	3.01932	0.00253339	0.046949
NR_120686	LINC01503	100506119	175.279	-0.892153	0.292106	3.0542	0.00225658	0.0437669
NM_017779	DEPDC1	55635	474.364	-0.895884	0.295679	3.02993	0.00244614	0.0460776
NM_003891	PROZ	8858	10.2173	-0.898587	0.286746	3.13374	0.00172595	0.0366633
NM_006228	PNOC	5368	78.1044	-0.900156	0.300091	2.99961	0.00270323	0.0481479
NM_198989	DLEU7	220107	102.196	-0.913951	0.306266	2.98417	0.00284347	0.0495223
NM_016081	PALLD	23022	627.28	-0.935239	0.293922	3.18193	0.00146299	0.033429
NR_024494	BCRP3	644165	39.5292	-0.936392	0.268562	3.48669	0.00048903	0.0160782
NM_147196	TMIE	259236	26.6208	-0.94158	0.300262	3.13586	0.0017135	0.036597
NM_001067	TOP2A	7153	4004.9	-0.942241	0.280563	3.35839	0.000783982	0.0218261
NM_207305	FOXD4	2298	13.556	-0.944134	0.29941	3.15332	0.00161426	0.0355609
NM_182493	MYLK3	91807	30.2653	-0.947594	0.24469	3.87264	0.000107663	0.00544643
NM_020366	RPGRIP1	57096	123.591	-0.94827	0.296095	3.20259	0.00136198	0.0318629
NM_014750	DLGAP5	9787	937.426	-0.953014	0.31598	3.01606	0.00256084	0.0472964
NR_033791	DOC2GP	390213	39.8284	-0.956175	0.29803	3.20832	0.00133513	0.0314976
NM_001080418	DLGAP3	58512	152.664	-0.959794	0.295913	3.2435	0.00118069	0.0286106
NM_003326	TNFSF4	7292	818.783	-0.96485	0.310268	3.10973	0.00187256	0.0383784
NM_178570	RTN4RL2	349667	122.676	-0.965184	0.246746	3.91165	9.16672e-05	0.00476869
NM_198455	SSPO	23145	335.541	-0.974211	0.230808	4.22087	2.43358e-05	0.00183013
NR_047660	SPAG16	79582	175.898	-0.975287	0.232181	4.20056	2.66261e-05	0.00194282
NM_001304433	LOC101928841	101928841	118.627	-0.989207	0.314178	3.14856	0.00164079	0.0359274
NM_001136483	C17orf105	284067	3.74284	-0.992097	0.330498	3.00183	0.00268365	0.0480376
NM_014921	ADGRL1	22859	1383.75	-0.992479	0.246051	4.03364	5.49199e-05	0.00341129
NR_120528	LOC100507144	100507144	13.0484	-0.998328	0.326303	3.05951	0.00221699	0.0432555
NM_130772	S100Z	170591	927.149	-1.00354	0.303283	3.30893	0.000936539	0.0245089
NM_001171	ABCC6	368	37.5774	-1.00693	0.289128	3.48266	0.000496459	0.0162408
NM_133637	DQX1	165545	17.9205	-1.00967	0.271005	3.72564	0.00019482	0.00836746
NR_130920	CCDC26	137196	90.5412	-1.01799	0.32706	3.11254	0.00185485	0.038201
NM_032814	RNFT2	84900	53.774	-1.03689	0.309113	3.3544	0.000795369	0.021988
NR_045725	CACNA1C-AS1	100652846	78.1462	-1.04138	0.29773	3.49772	0.000469257	0.0157446
NR_110164	LOC100996579	100996579	218.528	-1.04163	0.31962	3.25898	0.00111815	0.0276412
NM_001013693	LDLRAD2	401944	403.573	-1.0452	0.308236	3.39089	0.000696653	0.0201021
NM_138790	PLD4	122618	3159.15	-1.0511	0.302089	3.47943	0.00050248	0.016356
NR_110012	LINC00211	101929559	136.075	-1.05772	0.306469	3.45132	0.000557848	0.0175789
NM_173544	FAM129C	199786	591.569	-1.06167	0.328742	3.22948	0.00124014	0.0297937
NM_001512	GSTA4	2941	118.528	-1.06706	0.299373	3.56431	0.00036481	0.0131952
NR_073574	PLEKHH3	79990	346.94	-1.06798	0.258566	4.1304	3.62136e-05	0.00249404
NM_024087	ASB9	140462	246.6	-1.06898	0.3231	3.30851	0.000937931	0.0245089
NR_110292	LOC101928103	101928103	34.4441	-1.06991	0.318473	3.35951	0.000780819	0.0218007
NM_001557	CXCR2	3579	2035.81	-1.07435	0.349016	3.07823	0.00208237	0.0415373
NM_001039111	TRIM71	131405	1023.3	-1.07592	0.355278	3.0284	0.00245855	0.0462226
NR_026790	HCG11	493812	1060.31	-1.08103	0.231125	4.67728	2.90707e-06	0.000389163
NR_033928	LOC389641	389641	193.755	-1.08237	0.179832	6.01875	1.75765e-09	9.07871e-07
NR_036455	ZNF826P	664701	32.3769	-1.08525	0.332368	3.26521	0.00109384	0.0272807
NM_198827	ADGRD1	283383	138.452	-1.10211	0.351007	3.13986	0.00169029	0.0364983
NM_014399	TSPAN13	27075	918.581	-1.10617	0.263117	4.20412	2.62103e-05	0.00191961
NM_025081	NYNRIN	57523	2580.31	-1.10797	0.303683	3.64843	0.000263844	0.010305
NM_006569	CGREF1	10669	162.209	-1.11063	0.325748	3.40948	0.000650879	0.0192268
NM_001277339	LOC100996634	100996634	41.3072	-1.1115	0.299594	3.71002	0.000207242	0.0087104
NM_172346	ABCA6	23460	116.411	-1.11274	0.364162	3.05564	0.00224584	0.0436449
NR_038886	LINC01426	100506385	11.0741	-1.11568	0.370405	3.01206	0.00259479	0.0475986
NM_003121	SPIB	6689	344.676	-1.11837	0.356627	3.13595	0.00171297	0.036597
NM_022463	NXN	64359	133.196	-1.12944	0.348067	3.24489	0.00117496	0.0285477
NR_040108	LOC728175	728175	27.667	-1.13855	0.232868	4.88927	1.01209e-06	0.000169788
NM_144640	IL17RE	132014	487.852	-1.14324	0.326936	3.49682	0.000470843	0.0157708
NM_003039	SLC2A5	6518	4941.12	-1.14985	0.286196	4.0177	5.87688e-05	0.00352756
NM_053056	CCND1	595	363.392	-1.15302	0.335199	3.43979	0.000582156	0.0179381
NM_002126	HLF	3131	197.865	-1.15475	0.38136	3.02799	0.00246183	0.0462385
NM_053044	HTRA3	94031	1739.27	-1.15488	0.323816	3.56646	0.00036183	0.0131275
NM_007138	ZNF90	7643	199.466	-1.15753	0.336094	3.44406	0.000573038	0.0177468
NM_001001891	ANO7	50636	553.892	-1.16094	0.385478	3.01169	0.00259797	0.0476125
NR_038843	GOLGA8S	653061	9.58047	-1.16128	0.365754	3.17502	0.00149824	0.0338407
NM_144629	RFTN2	130132	24.7971	-1.1671	0.390394	2.98953	0.00279403	0.0489658
NM_144613	COX6B2	125965	21.6431	-1.18205	0.320513	3.688	0.000226027	0.0092619
NM_020443	NAV1	89796	2257.02	-1.18632	0.286918	4.13471	3.55403e-05	0.00246497
NR_104174	TUSC8	400128	42.0685	-1.19064	0.392405	3.03422	0.0024116	0.0456461
NM_005373	MPL	4352	1102.83	-1.19123	0.374272	3.18278	0.00145868	0.0334107
NM_178329	CCR3	1232	126.835	-1.19339	0.372775	3.20138	0.00136771	0.0319589
NM_138803	CCDC148	130940	6.30176	-1.1955	0.330546	3.61674	0.000298341	0.0114372
NM_178834	LAYN	143903	64.1522	-1.19788	0.353584	3.38782	0.000704495	0.0202457
NM_207468	FAM177B	400823	11.5739	-1.19916	0.399352	3.00277	0.00267534	0.0479846
NM_001830	CLCN4	1183	306.383	-1.20295	0.382663	3.14364	0.00166858	0.0362472
NM_145297	ZNF626	199777	216.782	-1.20373	0.334772	3.59567	0.000323559	0.0120738
NM_018423	STYK1	55359	172.234	-1.20605	0.328862	3.66733	0.000245092	0.00975795
NM_020741	KIAA1257	57501	93.3885	-1.20661	0.302297	3.99148	6.56612e-05	0.00375743
NM_006757	TNNT3	7140	501.79	-1.20878	0.350985	3.44397	0.000573236	0.0177468
NM_024636	STEAP4	79689	1358.93	-1.20993	0.403759	2.99667	0.00272949	0.0483684
NM_138737	HEPH	9843	19.9164	-1.21548	0.380166	3.19723	0.00138753	0.0322248
NM_001031615	ALDH3B2	222	6.77024	-1.21596	0.378582	3.21188	0.0013187	0.0312601
NM_172004	CLECL1	160365	248.529	-1.21599	0.349477	3.47944	0.000502463	0.016356
NM_032738	FCRLA	84824	195.537	-1.21676	0.405564	3.00017	0.00269827	0.0481263
NM_152310	ELOVL3	83401	49.4375	-1.21685	0.387783	3.13797	0.00170122	0.0365225
NM_003657	BCAS1	8537	10.7526	-1.21852	0.360099	3.38385	0.000714775	0.0205111
NM_033512	TSPYL5	85453	321.671	-1.21945	0.375814	3.24484	0.00117519	0.0285477
NM_025251	ARHGAP39	80728	56.1051	-1.22021	0.386138	3.16003	0.00157751	0.0349868
NR_036522	ZNF667-AS1	100128252	348.409	-1.22262	0.362356	3.37409	0.000740602	0.0210066
NR_104071	TMEM150B	284417	207.224	-1.23246	0.298643	4.12685	3.6776e-05	0.00251512
NM_020348	CNNM1	26507	159.724	-1.23969	0.3934	3.15121	0.00162593	0.0357326
NM_001001669	ARHGEF37	389337	91.1645	-1.24127	0.410009	3.02742	0.00246649	0.0462389
NM_001099456	NPW	283869	246.077	-1.24371	0.31102	3.9988	6.36639e-05	0.003708
NM_000419	ITGA2B	3674	4862.56	-1.24531	0.363162	3.42907	0.000605655	0.0184022
NM_022071	SH2D4A	63898	86.6011	-1.24695	0.350157	3.56111	0.00036929	0.0132755
NM_139248	LIPH	200879	17.315	-1.24741	0.409269	3.04788	0.00230458	0.0442606
NM_153683	KL	9365	52.1733	-1.25495	0.397106	3.16023	0.00157642	0.0349868
NM_014258	SYCP2	10388	626.294	-1.2605	0.318198	3.96137	7.45218e-05	0.0042032
NM_002049	GATA1	2623	882.611	-1.26203	0.398588	3.16624	0.00154421	0.0345214
NM_001312675	F10	2159	3.71177	-1.2628	0.412697	3.05987	0.00221432	0.0432555
NR_037599	PDCD6IPP2	646278	310.029	-1.27097	0.37441	3.3946	0.000687301	0.0199028
NM_014766	SCRN1	9805	4010.48	-1.28282	0.320453	4.00314	6.2506e-05	0.00366229
NM_021733	TSKS	60385	87.2745	-1.28368	0.410667	3.12583	0.00177301	0.037227
NM_004984	KIF5A	3798	44.4951	-1.28398	0.424599	3.02397	0.00249479	0.0465031
NM_197978	HEMGN	55363	2699.08	-1.28799	0.407872	3.15783	0.00158949	0.035173
NM_000236	LIPC	3990	83.3085	-1.29134	0.298698	4.32321	1.53775e-05	0.00127033
NM_000634	CXCR1	3577	1302.11	-1.29839	0.404547	3.2095	0.00132967	0.0314612
NM_006563	KLF1	10661	741.882	-1.30061	0.401387	3.24029	0.00119409	0.0288641
NR_033343	PSCA	8000	36.3811	-1.30215	0.398531	3.26738	0.00108547	0.0271914
NR_030727	TLR8-AS1	349408	6.66442	-1.30528	0.390168	3.34544	0.000821519	0.0224267
NM_133327	SEMA6B	10501	794.382	-1.3053	0.378266	3.45075	0.000559033	0.0175789
NM_015267	CUX2	23316	68.6794	-1.30887	0.349118	3.74908	0.000177486	0.00772439
NM_198682	GYPE	2996	88.0589	-1.31062	0.418614	3.13086	0.00174295	0.0368667
NM_170737	KCNJ15	3772	971.047	-1.31137	0.428024	3.06377	0.00218568	0.0428149
NM_014900	COBLL1	22837	1325.99	-1.31204	0.329102	3.98672	6.69936e-05	0.00382253
NM_005099	ADAMTS4	9507	28.7738	-1.3276	0.35219	3.76956	0.000163533	0.00726207
NM_175878	XKR3	150165	27.5313	-1.33033	0.395887	3.36037	0.000778391	0.0217639
NR_040005	LINC00960	401074	58.8678	-1.33226	0.402091	3.31334	0.000921885	0.0243111
NR_033701	AIF1L	83543	1078.15	-1.33416	0.422028	3.1613	0.00157069	0.0349541
NM_015529	MOXD1	26002	11.6927	-1.33459	0.374012	3.56831	0.000359286	0.0130594
NM_007351	MMRN1	22915	3685.48	-1.34104	0.364784	3.67625	0.000236686	0.00953938
NM_001294306	LOC728485	728485	43.9384	-1.34573	0.291059	4.62357	3.77183e-06	0.000487063
NM_001458	FLNC	2318	55.7316	-1.34608	0.442887	3.03933	0.00237107	0.0452053
NM_001013659	ZNF793	390927	331.645	-1.34651	0.292401	4.60501	4.12456e-06	0.000525693
NM_012232	PTRF	284119	2884.65	-1.34956	0.414795	3.25356	0.00113969	0.0280323
NM_000170	GLDC	2731	34.5085	-1.35544	0.339451	3.99304	6.52323e-05	0.0037438
NM_152369	SLC44A3	126969	27.8618	-1.35663	0.451054	3.00769	0.00263238	0.0477086
NR_047584	IL12RB2	3595	809.411	-1.36002	0.389682	3.49008	0.000482881	0.0160372
NR_109954	BAALC-AS1	100499183	13.33	-1.36112	0.373918	3.64016	0.00027247	0.0105739
NM_004666	VNN1	8876	3326.57	-1.36396	0.309131	4.41225	1.02302e-05	0.00100903
NM_182487	OLFML2A	169611	1167.45	-1.36703	0.36253	3.77082	0.000162713	0.007242
NM_133625	SYN2	6854	74.0311	-1.37836	0.393247	3.50508	0.000456472	0.015512
NR_120453	ALOX12P2	245	125.362	-1.37976	0.371282	3.71619	0.000202248	0.00861112
NR_073461	PNMT	5409	51.0783	-1.38138	0.415976	3.32081	0.000897576	0.0238076
NM_001318045	FOLR3	2352	988.932	-1.38636	0.413188	3.35527	0.000792865	0.0219497
NM_007268	VSIG4	11326	1396.96	-1.39158	0.442718	3.14327	0.00167069	0.0362472
NM_018401	STK32B	55351	809.649	-1.39476	0.322471	4.32523	1.5237e-05	0.00127033
NM_178120	DLX1	1745	13.3447	-1.39528	0.439243	3.17657	0.00149029	0.0337858
NR_003562	MPP3	4356	112.281	-1.40256	0.320523	4.37585	1.2096e-05	0.00110968
NM_021179	CCDC181	57821	11.6173	-1.40297	0.389384	3.60305	0.000314502	0.0119018
NM_002615	SERPINF1	5176	1126.62	-1.40382	0.347332	4.04173	5.30581e-05	0.00332723
NM_015656	KIF26A	26153	218.784	-1.40957	0.399127	3.53164	0.000412997	0.0142968
NR_024527	SCN4B	6330	80.2184	-1.41805	0.365657	3.87808	0.000105284	0.00536757
NM_199349	KCP	375616	22.405	-1.42612	0.360138	3.95993	7.49728e-05	0.00420447
NR_033873	LINC01122	400955	66.9873	-1.4269	0.436929	3.26574	0.00109177	0.0272663
NR_103551	ZNF229	7772	208.357	-1.42744	0.37799	3.77639	0.000159117	0.00719541
NR_015424	ANKRD36BP2	645784	105.046	-1.42831	0.375123	3.80758	0.000140332	0.00654262
NM_002409	MGAT3	4248	437.437	-1.43027	0.311481	4.59184	4.39348e-06	0.000549269
NM_018334	LRRN3	54674	31.5526	-1.43393	0.362932	3.95096	7.78398e-05	0.00427844
NM_006272	S100B	6285	308.014	-1.44311	0.332453	4.34079	1.41972e-05	0.00122759
NM_198585	ENTPD8	377841	18.2588	-1.44678	0.349653	4.13776	3.50709e-05	0.00244103
NM_016170	TLX2	3196	8.42333	-1.44715	0.480573	3.01131	0.00260124	0.0476279
NR_135188	SPX	80763	43.2673	-1.45134	0.465394	3.11853	0.00181758	0.0376764
NR_104220	BEST3	144453	8.80015	-1.45153	0.481278	3.01599	0.00256145	0.0472964
NM_031475	ESPN	83715	87.455	-1.46025	0.381629	3.82636	0.000130051	0.00622595
NM_020396	BCL2L10	10017	47.7763	-1.46032	0.378929	3.8538	0.000116298	0.00575035
NR_027156	TUBBP5	643224	25.5977	-1.46798	0.475862	3.08487	0.00203638	0.040911
NM_198955	MGAT5B	146664	45.7482	-1.468	0.436206	3.36537	0.000764401	0.0214977
NM_024812	BAALC	79870	4184.92	-1.46903	0.429854	3.41751	0.000631958	0.0188206
NM_003015	SFRP5	6425	64.9778	-1.47222	0.452866	3.25089	0.00115043	0.0282258
NM_148888	CCL25	6370	27.2542	-1.47624	0.417394	3.5368	0.000405012	0.0141452
NM_152625	ZNF366	167465	164.184	-1.47877	0.397122	3.72372	0.000196306	0.00841285
NM_206922	CRIP3	401262	72.3222	-1.47952	0.350299	4.2236	2.40431e-05	0.00181507
NM_016246	HSD17B14	51171	30.7391	-1.48377	0.378201	3.92324	8.73674e-05	0.00463472
NM_001773	CD34	947	17800.3	-1.506	0.42974	3.50443	0.000457584	0.015512
NM_012098	ANGPTL2	23452	11.0322	-1.50611	0.470076	3.20396	0.00135551	0.0317874
NR_130106	LAMA3	3909	271.583	-1.51137	0.437924	3.45122	0.000558065	0.0175789
NM_139158	CDK15	65061	87.4267	-1.51424	0.418231	3.62057	0.000293953	0.011291
NR_110574	LOC101929633	101929633	9.67037	-1.5152	0.4529	3.34556	0.000821164	0.0224267
NM_181795	PKIB	5570	177.973	-1.51692	0.386852	3.92119	8.81133e-05	0.00466169
NR_047531	SIGLEC17P	284367	980.303	-1.51868	0.356014	4.26579	1.992e-05	0.00158296
NR_027071	BAALC-AS2	157556	11.1664	-1.51996	0.502946	3.02211	0.00251017	0.046662
NR_024462	RAMP2-AS1	100190938	3.1996	-1.52018	0.498313	3.05064	0.00228351	0.0440715
NM_172057	KCNH2	3757	1953.33	-1.52183	0.431269	3.52872	0.000417568	0.0143538
NM_001252634	THRB	7068	127.441	-1.52352	0.424743	3.58692	0.000334603	0.0124229
NM_001882	CRHBP	1393	701.137	-1.52525	0.39939	3.81895	0.000134021	0.00633869
NR_134656	LOC441052	441052	11.5916	-1.52717	0.481772	3.1699	0.00152491	0.0343245
NM_152831	ACE	1636	619.737	-1.52795	0.345526	4.4221	9.7746e-06	0.000968969
NM_004321	KIF1A	547	17.0286	-1.53388	0.510561	3.0043	0.00266196	0.0479846
NM_006500	MCAM	4162	171.002	-1.53863	0.423631	3.632	0.000281236	0.0108878
NM_020922	WNK3	65267	9.58311	-1.53948	0.434635	3.54201	0.000397088	0.0139179
NM_000168	GLI3	2737	73.2945	-1.54623	0.491403	3.14657	0.00165195	0.0359873
NM_014980	STXBP5L	9515	29.4703	-1.54701	0.498743	3.10182	0.00192334	0.0390801
NM_199460	CACNA1C	775	106.519	-1.55683	0.332888	4.67675	2.91456e-06	0.000389163
NR_125996	LOC102724312	102724312	19.0411	-1.55984	0.484152	3.22179	0.00127392	0.0303821
NM_022093	TNN	63923	25.2479	-1.57198	0.475891	3.30324	0.000955739	0.0248083
NM_015577	RAI14	26064	148.657	-1.57249	0.45646	3.44496	0.000571151	0.0177382
NM_001017367	C4BPB	725	6.84577	-1.57396	0.459932	3.42216	0.000621256	0.0186784
NM_152632	CFAP47	286464	15.6921	-1.57539	0.453036	3.4774	0.000506297	0.016453
NM_012276	LILRA4	23547	11.5929	-1.58064	0.529466	2.98535	0.00283255	0.0494638
NM_052890	PGLYRP2	114770	20.5167	-1.58114	0.389554	4.05885	4.93146e-05	0.0031736
NM_015526	CLIP3	25999	630.105	-1.61201	0.359509	4.48392	7.32825e-06	0.000799105
NM_014988	LIMCH1	22998	73.7871	-1.61421	0.482032	3.34877	0.000811703	0.0222205
NM_001039165	MRGPRE	116534	3.92422	-1.61475	0.520026	3.10514	0.0019019	0.0388052
NM_004560	ROR2	4920	27.2894	-1.61587	0.461811	3.49898	0.000467041	0.0156971
NR_033357	PRCD	768206	19.2448	-1.61787	0.424091	3.81492	0.00013623	0.00641696
NM_173651	FSIP2	401024	46.6055	-1.62111	0.3634	4.46095	8.15953e-06	0.00086105
NM_002100	GYPB	2994	102.792	-1.63479	0.520448	3.14113	0.00168298	0.0364207
NM_018674	ASIC4	55515	25.723	-1.63562	0.45174	3.62071	0.0002938	0.011291
NM_198056	SCN5A	6331	56.4795	-1.63819	0.395688	4.1401	3.4715e-05	0.00242486
NR_102711	XXYLT1-AS2	101410543	90.4956	-1.6428	0.443384	3.70513	0.000211281	0.00882345
NM_016206	VGLL3	389136	27.2605	-1.64332	0.55055	2.98486	0.00283708	0.0494988
NM_002099	GYPA	2993	565.705	-1.64432	0.520421	3.15959	0.00157989	0.035
NM_153636	CPNE7	27132	393.078	-1.64554	0.385338	4.27037	1.95149e-05	0.00155707
NM_183246	PHACTR3	116154	360.886	-1.65494	0.554842	2.98272	0.00285698	0.0497135
NM_018419	SOX18	54345	109.142	-1.65681	0.429149	3.86069	0.000113069	0.00564711
NR_028595	CCDC162P	221262	29.1126	-1.65806	0.405961	4.08428	4.42143e-05	0.00292202
NM_138290	RUNDC3B	154661	32.2126	-1.65895	0.308124	5.38403	7.28346e-08	2.10235e-05
NM_020547	AMHR2	269	28.0096	-1.66646	0.440838	3.78022	0.00015669	0.00713577
NM_194439	RNF212	285498	65.1553	-1.67667	0.547981	3.05971	0.00221548	0.0432555
NM_002630	PGC	5225	7.81538	-1.68535	0.435978	3.86568	0.00011078	0.00556112
NM_001080393	GXYLT2	727936	73.3396	-1.69336	0.4939	3.42854	0.000606832	0.0184094
NM_152780	MAP7D2	256714	76.5463	-1.69442	0.3778	4.48496	7.29276e-06	0.000799105
NM_005564	LCN2	3934	15598	-1.6987	0.486106	3.4945	0.00047495	0.0158274
NM_144612	LOXHD1	125336	749.394	-1.69919	0.413302	4.11127	3.93495e-05	0.00265413
NM_020816	KIF17	57576	199.299	-1.7004	0.420344	4.04526	5.2266e-05	0.00330928
NM_145739	OSBPL6	114880	82.8192	-1.70102	0.42265	4.02466	5.70573e-05	0.00348034
NM_016365	NEBL	10529	134.544	-1.70672	0.530241	3.21877	0.00128743	0.0306671
NM_002644	PIGR	5284	16.0645	-1.71265	0.466338	3.67255	0.000240143	0.00959272
NM_001270407	JAM2	58494	57.7068	-1.71355	0.334874	5.11699	3.10455e-07	6.77069e-05
NR_125802	LINC01565	23434	15.3666	-1.71515	0.49825	3.44234	0.000576698	0.0178259
NM_031310	PLVAP	83483	169.429	-1.72023	0.352559	4.87925	1.06489e-06	0.00017418
NR_038291	LINC00707	100507127	20.5203	-1.73016	0.571953	3.025	0.00248633	0.0463894
NR_108072	CPT1C	126129	15.2387	-1.73085	0.466315	3.71177	0.000205817	0.00868768
NR_073601	PTH2R	5746	638.699	-1.73738	0.369276	4.70484	2.54065e-06	0.000356199
NM_007153	ZNF208	7757	109.854	-1.74118	0.456961	3.81035	0.000138771	0.00648521
NM_004959	NR5A1	2516	48.5798	-1.75209	0.38485	4.55264	5.29761e-06	0.000622644
NM_144670	A2ML1	144568	17.4091	-1.75371	0.466433	3.75983	0.00017003	0.00746611
NM_152406	AFAP1L1	134265	103.653	-1.75376	0.404945	4.33087	1.48518e-05	0.00126205
NM_206857	RTN1	6252	487.585	-1.75947	0.436703	4.02898	5.60191e-05	0.00345768
NM_000552	VWF	7450	3775.97	-1.76063	0.4163	4.22923	2.34497e-05	0.00179793
NR_038382	LINC00865	643529	511.166	-1.76279	0.463936	3.79964	0.000144908	0.00670956
NM_031308	EPPK1	83481	137.333	-1.76304	0.400319	4.40409	1.06228e-05	0.00102208
NM_203503	CLEC4C	170482	86.4304	-1.76468	0.518207	3.40535	0.00066079	0.0194161
NR_103707	TSPEAR-AS1	54082	26.5065	-1.7672	0.524837	3.36714	0.000759528	0.0214196
NM_001099221	TIFAB	497189	178.891	-1.77303	0.516034	3.43588	0.000590622	0.0181136
NM_001039211	ATAD3C	219293	49.1848	-1.7853	0.362042	4.93121	8.17215e-07	0.000146358
NM_000740	CHRM3	1131	38.0662	-1.7909	0.56072	3.19392	0.00140353	0.0324099
NM_015198	COBL	23242	79.2759	-1.80568	0.602763	2.99567	0.00273841	0.0483684
NM_005995	TBX10	347853	8.35371	-1.80723	0.579287	3.11975	0.00181005	0.0376352
NR_033841	LOC200772	200772	332.07	-1.81185	0.472916	3.83122	0.000127507	0.00616406
NM_006884	SHOX2	6474	36.8006	-1.81438	0.452959	4.00561	6.18586e-05	0.00364613
NM_001031682	GPER1	2852	168.939	-1.818	0.397875	4.56928	4.89398e-06	0.000589319
NR_134982	CYP2J2	1573	18.7375	-1.82611	0.414252	4.40821	1.04226e-05	0.00101275
NR_073043	IQCA1	79781	10.399	-1.8378	0.533164	3.44696	0.000566922	0.0176628
NM_173343	IL1R2	7850	1873.13	-1.83924	0.443536	4.14676	3.3722e-05	0.00236391
NM_130848	DCANP1	140947	414.259	-1.83939	0.48714	3.77591	0.000159428	0.00719541
NR_120478	LOC100129940	100129940	250.937	-1.8418	0.403341	4.56636	4.9627e-06	0.00059395
NM_182906	CLEC10A	10462	667.889	-1.84284	0.492853	3.73912	0.000184662	0.00798359
NM_001291832	FAM132B	151176	242.694	-1.8505	0.482419	3.83588	0.000125114	0.00609365
NR_110765	L3MBTL4-AS1	101927150	11.6727	-1.85344	0.582616	3.18123	0.00146649	0.0334313
NR_024380	LOC441666	441666	71.2017	-1.85441	0.509448	3.64005	0.00027259	0.0105739
NM_001901	CTGF	1490	236.941	-1.85624	0.537977	3.4504	0.000559751	0.0175789
NM_000851	GSTM5	2949	219.326	-1.86203	0.60157	3.09528	0.00196625	0.0397872
NM_001005387	NFASC	23114	33.2257	-1.86245	0.448053	4.15677	3.22776e-05	0.00227894
NM_152536	FGD5	152273	626.23	-1.86396	0.53818	3.46345	0.000533294	0.0171038
NM_000815	GABRD	2563	17.4481	-1.86816	0.535491	3.48868	0.000485415	0.016067
NM_001008274	TRIM72	493829	30.4734	-1.87476	0.413044	4.53888	5.65548e-06	0.000649157
NR_135472	CYYR1	116159	388.9	-1.882	0.553721	3.39882	0.000676782	0.019709
NM_001270397	G6PC	2538	1.80398	-1.88423	0.587489	3.20726	0.00134005	0.0315377
NM_001161834	C7orf72	100130988	5.11986	-1.88481	0.624446	3.01837	0.00254136	0.047014
NM_000490	AVP	551	18.1617	-1.89283	0.620293	3.0515	0.00227699	0.0440214
NM_001145115	PPP1R3G	648791	140.004	-1.89903	0.465936	4.07572	4.58722e-05	0.00300127
NM_001009567	MRC1	4360	1539.87	-1.9069	0.438229	4.35138	1.35282e-05	0.00120696
NM_198508	KLRG2	346689	12.9476	-1.9086	0.419698	4.54755	5.42747e-06	0.000634109
NM_007115	TNFAIP6	7130	372.071	-1.9456	0.403258	4.8247	1.40212e-06	0.000218419
NM_005019	PDE1A	5136	14.4732	-1.94796	0.489209	3.98186	6.83778e-05	0.0038902
NM_153202	ADAM33	80332	5.51231	-1.96591	0.599196	3.2809	0.00103475	0.0261727
NM_207345	CLEC9A	283420	307.056	-1.97525	0.457221	4.32012	1.55946e-05	0.00127779
NM_152913	TMEM130	222865	19.7924	-1.97685	0.400943	4.93049	8.20224e-07	0.000146358
NM_025170	PREX2	80243	26.9281	-1.98272	0.58023	3.41713	0.000632851	0.0188206
NM_145007	NLRP11	204801	11.9605	-1.99081	0.631733	3.15134	0.00162523	0.0357326
NR_111005	MIR99AHG	388815	39.5567	-2.00055	0.470947	4.24793	2.15753e-05	0.00167383
NM_080658	ACY3	91703	1137.47	-2.02396	0.41603	4.86493	1.14497e-06	0.000185731
NM_138455	CTHRC1	115908	48.4644	-2.02483	0.420755	4.81237	1.49153e-06	0.000228716
NM_001141	ALOX15B	247	61.8962	-2.04456	0.521624	3.91961	8.86927e-05	0.00467973
NM_001765	CD1C	911	408.037	-2.05075	0.431073	4.75731	1.96194e-06	0.000289541
NM_021954	GJA3	2700	15.3138	-2.05419	0.589421	3.48509	0.000491975	0.016121
NM_006108	SPON1	10418	1358.9	-2.06138	0.476857	4.32285	1.54028e-05	0.00127033
NM_182797	PLCB4	5332	450.179	-2.07376	0.428334	4.84145	1.28893e-06	0.000202392
NM_000559	HBG1	3047	300.534	-2.09476	0.612441	3.42034	0.000625423	0.0187417
NR_026892	AFAP1-AS1	84740	51.9958	-2.09495	0.420447	4.98268	6.27086e-07	0.00011835
NM_152860	SP7	121340	13.1491	-2.10797	0.49131	4.29051	1.78259e-05	0.00143987
NM_181882	PRX	57716	869.947	-2.11774	0.317664	6.66661	2.61781e-11	2.56912e-08
NM_145016	GLYATL2	219970	18.8175	-2.12142	0.440217	4.81903	1.44256e-06	0.00022295
NM_148674	SMC1B	27127	117.249	-2.13385	0.387787	5.50263	3.74175e-08	1.12989e-05
NM_052964	CLNK	116449	60.3002	-2.13512	0.404325	5.28071	1.28686e-07	3.28031e-05
NR_073474	PTPRR	5801	5.31422	-2.13743	0.607131	3.52054	0.000430676	0.0147527
NM_012082	ZFPM2	23414	29.7264	-2.147	0.481564	4.45839	8.25769e-06	0.000864393
NM_024803	TUBAL3	79861	16.8298	-2.15518	0.576893	3.73584	0.000187092	0.00807084
NM_014256	B3GNT3	10331	24.6775	-2.16401	0.482408	4.48584	7.26272e-06	0.000799105
NM_001584	MPPED2	744	75.301	-2.16927	0.540606	4.01266	6.00372e-05	0.00358179
NM_033409	SLC52A3	113278	183.324	-2.17006	0.493589	4.39648	1.1002e-05	0.00104322
NM_133631	ROBO1	6091	68.2046	-2.17192	0.493552	4.4006	1.07954e-05	0.00103362
NM_001201	BMP3	651	40.2138	-2.18231	0.693546	3.1466	0.00165181	0.0359873
NM_203378	MB	4151	8.86951	-2.20717	0.639832	3.44961	0.000561392	0.0175934
NM_021952	ELAVL4	1996	12.7863	-2.21453	0.666351	3.32338	0.000889352	0.0236503
NM_001163558	PRL	5617	33.4619	-2.21715	0.697719	3.17771	0.00148445	0.033723
NM_001267716	ZNF728	388523	4.98865	-2.22678	0.696379	3.19765	0.00138551	0.0322214
NR_134873	LOC100419170	100419170	241.375	-2.22993	0.45998	4.84789	1.2478e-06	0.00019912
NM_134268	CYGB	114757	61.6284	-2.23679	0.442813	5.05131	4.38797e-07	9.06601e-05
NR_021485	EGFEM1P	93556	62.0528	-2.24612	0.647793	3.46734	0.000525645	0.0169415
NM_021224	ZNF462	58499	196.433	-2.24632	0.423724	5.30138	1.1493e-07	2.96821e-05
NM_016490	FAM178B	51252	248.947	-2.24993	0.534579	4.20879	2.56745e-05	0.00190165
NR_073172	OVCH1-AS1	101055625	91.2139	-2.25583	0.534647	4.21929	2.45075e-05	0.00183601
NM_020406	CD177	57126	6011.31	-2.25716	0.519332	4.34627	1.38473e-05	0.00121103
NR_132992	MIR4432HG	106660609	10.6803	-2.26367	0.453779	4.98849	6.08541e-07	0.000117102
NM_001126108	SLC12A3	6559	24.234	-2.27409	0.569002	3.99662	6.4253e-05	0.00371596
NM_030893	CD1E	913	52.3272	-2.28619	0.58254	3.92451	8.69049e-05	0.00462268
NM_019079	L1TD1	54596	6.76507	-2.29087	0.611024	3.74924	0.000177374	0.00772439
NM_198582	KLHL30	377007	19.9378	-2.32403	0.634229	3.66434	0.000247974	0.00984817
NM_001128925	CYP2C18	1562	7.9287	-2.35943	0.580378	4.06534	4.79631e-05	0.003107
NM_147147	BVES	11149	51.2581	-2.36793	0.604605	3.9165	8.98456e-05	0.00472158
NR_038222	PROSER2-AS1	219731	93.3249	-2.40077	0.410007	5.85544	4.75755e-09	2.03003e-06
NM_004413	DPEP1	1800	78.421	-2.42072	0.488221	4.95825	7.11305e-07	0.000130809
NM_012261	LAMP5	24141	314.401	-2.44044	0.590772	4.13094	3.61286e-05	0.00249404
NM_006418	OLFM4	10562	8365.45	-2.44212	0.534213	4.57143	4.84406e-06	0.000586909
NM_017459	MFAP2	4237	56.6133	-2.44234	0.477022	5.11997	3.05576e-07	6.73916e-05
NM_012282	KCNE5	23630	144.052	-2.44272	0.477786	5.11257	3.17809e-07	6.85489e-05
NR_026743	AKR1C6P	389932	6.97298	-2.44702	0.690781	3.5424	0.000396502	0.0139179
NR_123734	MFAP5	8076	13.7456	-2.44905	0.608535	4.0245	5.70954e-05	0.00348034
NM_207385	C16orf47	388289	3.47412	-2.45145	0.552526	4.4368	9.13048e-06	0.000919041
NR_033662	CSF3	1440	24.336	-2.45974	0.622539	3.95114	7.77802e-05	0.00427844
NM_004497	FOXA3	3171	4.36097	-2.49998	0.748988	3.33781	0.000844408	0.0228292
NR_034112	LINC01225	149086	19.9501	-2.50413	0.5692	4.39939	1.08558e-05	0.00103436
NM_005664	MKRN3	7681	150.566	-2.51782	0.511551	4.92193	8.56952e-07	0.000150181
NM_001875	CPS1	1373	60.397	-2.52722	0.497605	5.07878	3.79874e-07	8.01739e-05
NM_152796	HIF3A	64344	7.54117	-2.54478	0.663878	3.8332	0.000126489	0.00613018
NM_020877	DNAH2	146754	46.8452	-2.5495	0.58069	4.39047	1.13104e-05	0.00105517
NM_014592	KCNIP1	30820	17.0453	-2.55075	0.599175	4.25711	2.07091e-05	0.00162071
NM_198516	GALNT18	374378	35.8121	-2.56491	0.543415	4.71998	2.35873e-06	0.000340421
NR_125878	LOC102724511	102724511	20.215	-2.56985	0.591486	4.34474	1.3944e-05	0.00121103
NM_153228	ANKFN1	162282	20.0752	-2.60574	0.707961	3.68063	0.00023266	0.00947437
NM_004554	NFATC4	4776	76.4976	-2.60705	0.514783	5.06438	4.09742e-07	8.55576e-05
XM_011527259	RFPL4AL1	729974	6.54123	-2.6348	0.858886	3.06769	0.00215717	0.042511
NR_110419	LINC01436	100996609	93.8978	-2.64411	0.764098	3.46043	0.000539319	0.0172013
NM_013377	PDZRN4	29951	16.5142	-2.68666	0.691991	3.8825	0.000103388	0.00529843
NM_006210	PEG3	5178	55.5653	-2.69637	0.657017	4.10396	4.06138e-05	0.00273003
NM_130467	PAGE5	90737	3.92789	-2.71312	0.866236	3.13208	0.0017357	0.0368156
NR_132368	LINC00390	105370183	4.83951	-2.71347	0.737553	3.67901	0.000234139	0.0094914
NR_027085	LINC01226	284551	58.5376	-2.71788	0.516669	5.26038	1.43757e-07	3.52707e-05
NM_001098626	ZNF98	148198	49.9238	-2.71837	0.628732	4.32357	1.53525e-05	0.00127033
NM_052886	MAL2	114569	14.587	-2.7238	0.87571	3.11039	0.00186837	0.0383603
NM_172109	KCNQ2	3785	6.31013	-2.72756	0.866692	3.14709	0.00164902	0.0359873
NM_001318057	CFI	3426	149.394	-2.74634	0.586551	4.68218	2.83837e-06	0.000389163
NM_017655	GIPC2	54810	32.3766	-2.76347	0.516475	5.35064	8.76423e-08	2.45749e-05
NM_004852	ONECUT2	9480	35.5338	-2.77133	0.602552	4.59933	4.23862e-06	0.000536746
NM_014289	CAPN6	827	9.09133	-2.77842	0.771317	3.60217	0.000315569	0.0119018
NM_002653	PITX1	5307	30.2287	-2.8212	0.642664	4.38985	1.1343e-05	0.00105517
NM_001190765	KLRF2	100431172	3.22255	-2.82257	0.905685	3.11651	0.00183006	0.0378508
NR_121648	BGLT3	103344929	10.6871	-2.8258	0.774574	3.6482	0.000264082	0.010305
NM_032608	MYO18B	84700	60.9369	-2.86485	0.570271	5.02366	5.06957e-07	0.000101536
NM_000769	CYP2C19	1557	2.37682	-2.86552	0.811106	3.53285	0.000411102	0.0142564
NM_001278939	ELN	2006	592.652	-2.8656	0.468673	6.11428	9.69948e-10	5.59945e-07
NM_015278	SASH1	23328	833.165	-2.86854	0.502893	5.70408	1.16975e-08	4.17451e-06
NM_006922	SCN3A	6328	247.386	-2.89842	0.576183	5.03037	4.89523e-07	9.90552e-05
NM_006668	CYP46A1	10858	32.6204	-2.90013	0.606213	4.78402	1.71826e-06	0.000257451
NM_176874	SULT4A1	25830	44.3274	-2.90648	0.690865	4.20702	2.58759e-05	0.00190787
NM_194323	OTOF	9381	287.616	-2.90997	0.468085	6.21676	5.07539e-10	3.21354e-07
NM_032044	REG4	83998	16.206	-2.91226	0.539682	5.39625	6.80494e-08	1.99354e-05
NM_144699	ATP1A4	480	20.2537	-2.92221	0.628859	4.64684	3.37058e-06	0.000443659
NM_005332	HBZ	3050	63.4542	-2.92737	0.699481	4.18506	2.85089e-05	0.00205725
NM_001080426	DUSP27	92235	180.874	-2.9309	0.496088	5.90802	3.46238e-09	1.61809e-06
NM_021796	PLAC1	10761	5.3889	-2.95922	0.682513	4.33578	1.45245e-05	0.00125038
NM_153675	FOXA2	3170	3.96355	-2.96368	0.990723	2.99143	0.00277674	0.048793
NM_058193	TRIM29	23650	51.508	-2.97722	0.678508	4.38789	1.14457e-05	0.0010597
NM_001145014	RFPL4A	342931	63.9338	-2.99356	0.758665	3.94583	7.95252e-05	0.00433589
NR_135028	LOC105369739	105369739	4.14274	-3.01393	0.888912	3.39058	0.000697449	0.0201021
NR_134516	PLPP4	196051	15.9061	-3.02963	0.68983	4.39185	1.12391e-05	0.00105517
NM_000184	HBG2	3048	2165.52	-3.03638	0.570398	5.32326	1.01923e-07	2.77855e-05
NM_018666	SAGE1	55511	114.982	-3.03998	0.989979	3.07075	0.00213521	0.0422541
NM_018324	OLAH	55301	65.9847	-3.07602	0.554644	5.54594	2.9238e-08	9.40793e-06
NM_001243536	ANKRD65	441869	47.5421	-3.08851	0.477708	6.46526	1.01127e-10	7.08897e-08
NM_005241	MECOM	2122	536.552	-3.11392	0.695769	4.4755	7.62331e-06	0.000813208
NM_001143988	NBPF6	653149	2.60041	-3.18529	1.00117	3.18157	0.00146479	0.0334313
NM_002234	KCNA5	3741	26.411	-3.31872	0.708734	4.68261	2.83246e-06	0.000389163
NM_153355	NKAIN2	154215	168.318	-3.34475	0.563816	5.93234	2.98648e-09	1.46547e-06
NM_033026	PCLO	27445	81.7581	-3.40183	0.655774	5.18749	2.13142e-07	4.92183e-05
NR_125797	ZFPM2-AS1	102723356	5.56497	-3.46518	0.695097	4.98517	6.19063e-07	0.000117971
NR_040013	LOC644554	644554	17.7122	-3.51189	0.593109	5.92114	3.19712e-09	1.53056e-06
NR_038904	LINC00958	100506305	51.2316	-3.56852	0.659607	5.41007	6.30016e-08	1.87363e-05
NM_001044369	FAM69C	125704	9.85216	-3.60233	0.95803	3.76015	0.000169815	0.00746611
NM_198569	ADGRG6	57211	421.468	-3.61061	0.480716	7.5109	5.87224e-14	8.86618e-11
NR_002947	TCAM1P	146771	22.6791	-3.63412	0.704189	5.16071	2.46012e-07	5.61479e-05
NR_131245	C5orf17	439936	12.9324	-3.63884	1.02494	3.55028	0.000384817	0.0136586
NM_022131	CLSTN2	64084	192.204	-3.67342	0.548902	6.6923	2.19684e-11	2.26945e-08
NR_036475	LOC100289656	100289656	2.241	-3.67898	1.07126	3.43426	0.000594173	0.0181375
NM_001318497	OPRK1	4986	4.22227	-3.69499	0.830593	4.44861	8.64268e-06	0.000883534
NM_006408	AGR2	10551	132.812	-3.78803	0.714337	5.30286	1.14005e-07	2.96821e-05
NM_014932	NLGN1	22871	11.815	-3.81019	0.848186	4.49216	7.0505e-06	0.000781848
NM_001080409	ZNF99	7652	17.8036	-3.95042	0.653811	6.04214	1.52086e-09	8.29209e-07
NM_001010872	FAM83B	222584	34.1183	-3.98222	0.64022	6.22008	4.96915e-10	3.21354e-07
NR_027906	MLLT4-AS1	653483	2.80365	-3.99077	0.917471	4.34976	1.36289e-05	0.00121045
NM_018891	LAMC2	3918	27.0672	-3.99467	1.08302	3.68844	0.00022563	0.0092619
NM_005588	MEP1A	4224	3.67443	-4.04668	0.957233	4.22748	2.36327e-05	0.00180491
NM_005330	HBE1	3046	281.716	-4.07949	0.691892	5.89613	3.72116e-09	1.69858e-06
NM_005557	KRT16	3868	7.34523	-4.09064	1.15199	3.55095	0.00038385	0.0136489
NM_206595	ESRRG	2104	3.8128	-4.1001	0.958577	4.27727	1.89196e-05	0.00151573
NM_001291530	CT45A10	102723631	27.6168	-4.2244	1.24311	3.39826	0.000678163	0.01972
NM_030381	GLI2	2736	114.608	-4.30768	0.738285	5.8347	5.38859e-09	2.20348e-06
NM_001282459	C2	717	8.34408	-4.33236	1.17424	3.68951	0.000224684	0.00924549
NM_001080461	UNCX	340260	4.48676	-4.76456	1.5904	2.99583	0.00273701	0.0483684
NM_001017417	CT45A1	541466	35.3895	-4.89461	1.2665	3.86467	0.000111239	0.00556989
NM_013404	MSLN	10232	371.04	-4.99478	0.626776	7.969	1.59958e-15	3.70105e-12
NM_152476	ZNF560	147741	32.096	-5.05924	1.16054	4.35937	1.30437e-05	0.0011908
NM_145658	SPESP1	246777	50.3943	-5.18517	0.847953	6.11492	9.66057e-10	5.59945e-07
NM_198124	CSMD3	114788	22.3381	-5.38008	1.26384	4.25693	2.07254e-05	0.00162071
NM_002276	KRT19	3880	15.073	-7.86712	1.46425	5.37279	7.75271e-08	2.20537e-05
NM_005554	KRT6A	3853	96.5139	-8.47972	2.6722	3.17331	0.0015071	0.0340015

## Sheet: Supplemental_Fig1
Supplemental figure 1a
	#	CEBPADMTET2WT	CEBPADMTET2MUT
	0	39	17
	1	32	12
	2	11	5
	3	1	1
	4	1	0
Supplemental figure 1b	N/A

## Sheet: Figure 2
Figure 2a	N/A
Figure 2b
	weeks	WT	indel
	1	87.1	12.9
	4	76	24
	8	59	41
	12	18.9	81.1
	24	5.9	94.1
Figure 2c	See degenes_clones_Fig2C
Figure 2d	N/A
Figure 2e
	Bone marrow
	Weeks	BM Cebpa-/p30Tet2+/+			BM Cebpa-/p30Tet2-/-			BM Cebpa+/-Tet2-/-
	12	46.76	54.45	66.59	76.74	81.83	84.53	47.54	50.17	52.09
	24	58.31	56.66	56.98	89.03	75.28	81.35	54.77	48.55	47.15
	36	50.34	81.39	56.865	ND	ND	ND	52.73	54.76	58.22
	Blood
	Weeks	Blood Cebpa-/p30Tet2+/+						Blood Cebpa-/p30Tet2-/-						Blood Cebpa+/-Tet2-/-
	12	8.1172	8.2557	4.9096	10.4896	5.50808	4.61598	18.3455	11.4408	19.5858	17.3584	18.6	35.758	6.83715	7.58328	5.40239	3.11843	5.9308	5.1769
	24	18.774	8.0798	14.5648	9.7628	4.9684	3.9164	31.0769	24.7498	23.4025	ND	ND	ND	8.552	17.5412	15.419	25.3106	3.02199	6.6556
	36	11.67	20.74	50.1	ND	ND	ND	ND	ND	ND	ND	ND	ND	3.14	23.19	38.03	ND	ND	ND
Figure 2f
	Cebpa-/p30Tet2-/-		Cebpa+/-Tet2-/-		Cebpa-/p30Tet2+/+
	17	0	13	0	11	0
	18	1	19	0	19	0
	19	1	24	0	27	1
	19	1	31	0	29	1
	22	1	33	0	30	1
	22	1	37	0	33	0
	22	1	40	0	37	1
	23	1	40	0	43	1
	24	1	47	0	45	1
	24	1	50	0	51	1
	25	1	52	0	52	1
	25	1	52	0	52	1
	26	1	52	0
	27	1	52	0			1=event; 0=cencored
Figure 2g	See degenes_mouse_Fig2g
Figure 2h
	Cebpa-/p30Tet2-/-	Cebpa-/p30Tet2+/+
	41	19
	32	24
	40	14

## Sheet: degenes_clones_Fig2c
GeneID	Gene Symbol	baseMean	log2FoldChange	lfcSE	stat	pvalue	padj
12805	Cntn1	25.3887	6.45672	2.1065	3.06514	0.00217568	0.0242405
243407	Qrfprl	9.34671	3.71195	1.02521	3.62066	0.000293847	0.00621553
101447999	Mirc35hg	1.61426	3.45989	1.17137	2.95372	0.00313973	0.0309652
69288	Rhobtb1	2.04536	3.33496	1.19661	2.787	0.00531983	0.0441475
319163	H2ac1	40.645	3.00044	0.752467	3.98747	6.67825e-05	0.00225001
13371	Dio2	13.5471	2.98157	0.991886	3.00596	0.00264747	0.0274327
15372	Hmx2	6.99344	2.77747	0.857476	3.23913	0.00119896	0.0161358
100996933	Lincred1	3.43592	2.63707	0.851001	3.09879	0.00194314	0.0224498
18612	Etv4	34.9206	2.60327	0.437345	5.95243	2.64186e-09	7.0783e-07
433287	Gm15455	7.18009	2.52613	0.737052	3.42734	0.000609529	0.0102989
227357	Espnl	8.43333	2.35829	0.666236	3.53972	0.000400548	0.00765257
230904	Fbxo2	4.80567	2.33618	0.667382	3.50051	0.000464373	0.00851074
107993	Bfsp2	4.23198	2.31813	0.769543	3.01235	0.0025923	0.0270855
102465653	Mir7078	4.82972	2.27487	0.83532	2.72335	0.00646232	0.0499511
237256	Zc3h12d	2.88833	2.2318	0.798707	2.79427	0.00520172	0.0434155
319152	H3c10	10.0641	2.18518	0.649455	3.36464	0.000766435	0.0121056
20378	Frzb	138.15	2.01538	0.435358	4.62924	3.67006e-06	0.000253369
11482	Acvrl1	7.07245	1.99566	0.620704	3.21516	0.00130373	0.0170964
20972	Syngr1	191.309	1.98933	0.664582	2.99335	0.00275931	0.0282791
245865	Spag4	5.30969	1.98042	0.688666	2.87573	0.00403089	0.0368478
407824	-	3.63333	1.94049	0.685554	2.83054	0.00464695	0.0403488
208869	Dock3	5.61906	1.91294	0.616039	3.10523	0.00190131	0.0221818
73474	Snhg9	376.448	1.86597	0.430034	4.33912	1.43054e-05	0.000679364
14999	H2-DMb1	479.585	1.86105	0.501081	3.71407	0.000203951	0.00486243
223649	Nrbp2	13.3121	1.84385	0.521	3.53906	0.000401561	0.00765892
110956	D17H6S56E-5	7532.34	1.83764	0.42393	4.33478	1.45909e-05	0.000689878
20732	Spint1	79.1844	1.8204	0.598669	3.04075	0.00235989	0.0255749
18563	Pcx	212.412	1.80669	0.383257	4.71405	2.42844e-06	0.000180975
16178	Il1r2	365.046	1.76928	0.503499	3.51397	0.000441468	0.00818425
51799	Rundc3a	88.708	1.70092	0.620616	2.7407	0.00613092	0.0483809
494448	Cbx6	206.434	1.65771	0.525469	3.15473	0.00160646	0.0196923
19268	Ptprf	20.0711	1.65436	0.512787	3.22622	0.00125437	0.0167443
100038526	Gm16008	6.8099	1.63414	0.53819	3.03636	0.00239453	0.0256834
18972	Pold2	185.752	1.59756	0.534304	2.98997	0.00279002	0.028516
15235	Mst1	139.677	1.59571	0.362893	4.3972	1.09657e-05	0.000563457
57740	Stk32c	161.276	1.59014	0.462955	3.43477	0.000593055	0.0101655
319173	H2ac10	9.41224	1.58203	0.530956	2.97959	0.00288633	0.0291561
17865	Mybl2	142.509	1.57127	0.428558	3.66641	0.000245981	0.00556947
20425	Shmt1	493.036	1.55723	0.362449	4.29642	1.73582e-05	0.000794032
23997	Psmd13	3658.2	1.55352	0.264585	5.87156	4.31721e-09	9.71631e-07
72080	Sapcd2	108.757	1.51187	0.408351	3.70238	0.000213589	0.00503882
227358	Erfe	30.9321	1.51181	0.492275	3.07106	0.00213298	0.0239068
224813	Lrrc73	7.08731	1.50564	0.492454	3.05742	0.00223253	0.024727
319189	H2bc18	28.5262	1.49322	0.489623	3.04974	0.00229037	0.0249999
57314	Nelfcd	473.611	1.47664	0.466369	3.16626	0.00154415	0.0191369
353156	Egfl7	159.101	1.47357	0.260157	5.66416	1.47748e-08	2.77102e-06
70083	Metrn	504.593	1.46886	0.322468	4.55505	5.23743e-06	0.000329256
328971	Spink10	41.5788	1.46607	0.445207	3.29301	0.000991224	0.0141782
13728	Mark2	439.015	1.45565	0.196808	7.39629	1.4004e-13	2.25124e-10
13144	Dapk3	40.3774	1.45265	0.362221	4.0104	6.06149e-05	0.00208593
109299	Tmem250-ps	605.485	1.42573	0.300489	4.74469	2.08823e-06	0.000160951
69219	Ddah1	458.542	1.42319	0.420401	3.38532	0.000710955	0.0115446
68528	Smim6	11.7148	1.42284	0.469492	3.0306	0.00244072	0.0259367
210741	Kcnk12	18.3259	1.41235	0.513026	2.75297	0.00590566	0.0469989
72151	Rfc5	755.219	1.41231	0.349073	4.0459	5.21219e-05	0.00183864
66422	Dctpp1	1080.82	1.38802	0.342582	4.05164	5.08598e-05	0.00180544
67122	Nrarp	20.6248	1.38484	0.455733	3.03871	0.00237596	0.0256402
14534	Kat2a	266.632	1.38431	0.256861	5.38934	7.07169e-08	1.02023e-05
73516	1700086O06Rik	56.5387	1.36971	0.496372	2.75944	0.00579002	0.0464398
71564	Izumo4	62.1441	1.36278	0.342782	3.97564	7.01908e-05	0.0022961
102115	Dohh	786.637	1.36172	0.311262	4.37484	1.21523e-05	0.000599782
67538	Zswim3	82.1486	1.35973	0.351639	3.86683	0.00011026	0.00314913
13007	Csrp1	1296.54	1.35439	0.376452	3.59776	0.00032097	0.00661405
20222	Sf3a2	507.025	1.35382	0.37293	3.63023	0.000283165	0.00615145
69928	Cenps	226.799	1.34116	0.356147	3.76574	0.000166056	0.00424687
218973	Wdhd1	241.178	1.32693	0.32915	4.03139	5.54491e-05	0.00193779
11769	Ap1s1	1773.9	1.31779	0.339917	3.87681	0.000105836	0.00305378
407803	BC051226	41.856	1.30976	0.404374	3.23898	0.0011996	0.0161358
27371	Sh2d2a	190.893	1.3068	0.371432	3.51827	0.000434366	0.00811988
20017	Polr1b	181.958	1.30561	0.282612	4.61979	3.84128e-06	0.00026216
13449	Dok2	825.18	1.30347	0.242563	5.37376	7.71124e-08	1.09841e-05
68479	Phf5a	2101.83	1.30339	0.313914	4.15207	3.29485e-05	0.00127412
26912	Gcat	306.552	1.2988	0.447848	2.9001	0.00373047	0.0350702
244216	Zfp771	377.309	1.29674	0.351897	3.68501	0.000228691	0.00525195
225745	Haus1	317.797	1.29591	0.331324	3.9113	9.18011e-05	0.00276213
622307	Albfm1	16.6459	1.28871	0.391483	3.29187	0.000995245	0.0141782
72287	Plekhf1	90.9732	1.28719	0.332616	3.86991	0.000108877	0.00311752
69902	Mrto4	750.736	1.2827	0.284643	4.50632	6.59608e-06	0.000396929
14635	Galk1	963.07	1.28252	0.267591	4.79284	1.64434e-06	0.000136057
12215	Bsg	2041.39	1.2726	0.214727	5.92657	3.09331e-09	7.91115e-07
20867	Stip1	1656.67	1.27153	0.283854	4.47953	7.48093e-06	0.000438452
319336	C130036L24Rik	19.896	1.27066	0.454953	2.79296	0.00522282	0.0435351
75957	Mir17hg	20.6049	1.26973	0.429467	2.95652	0.0031113	0.0307778
50878	Stag3	180.156	1.26754	0.241886	5.24023	1.60378e-07	1.91993e-05
15469	Prmt1	2702.52	1.2664	0.179578	7.05207	1.76279e-12	1.80334e-09
98238	Lrrc59	411.184	1.26567	0.283303	4.46754	7.91253e-06	0.000456614
227695	Spout1	763.59	1.2628	0.367224	3.43877	0.000584354	0.0100546
110460	Acat2	909.205	1.25973	0.32611	3.86291	0.000112045	0.00318394
17766	Nudt1	623.462	1.25697	0.334066	3.76265	0.000168125	0.00428406
68188	Sympk	506.996	1.25023	0.34509	3.6229	0.000291315	0.00619851
22658	Pcgf2	111.248	1.22851	0.443642	2.76915	0.0056203	0.0456974
76972	Snhg20	89.9007	1.22476	0.43108	2.84114	0.00449531	0.0396129
66443	Tnfaip8l1	40.2761	1.22304	0.383081	3.19265	0.00140974	0.0181094
30055	Timm13	1144.64	1.22295	0.232711	5.25524	1.47834e-07	1.8281e-05
277973	Slc9a5	12.6758	1.22239	0.413393	2.95697	0.00310679	0.0307753
68925	Rpap1	266.943	1.21878	0.411555	2.9614	0.00306241	0.0304967
192156	Mvd	1731.34	1.21618	0.274225	4.43498	9.20799e-06	0.000500568
27998	Exosc5	1699.42	1.21328	0.366608	3.30948	0.00093471	0.0136779
20751	Spr	347.079	1.20958	0.367412	3.29216	0.000994199	0.0141782
235036	Ppan	596.496	1.20543	0.304387	3.96018	7.48921e-05	0.00240952
19139	Prps1	912.885	1.20257	0.332594	3.61572	0.000299514	0.00629987
70451	Dhrs13	118.946	1.19865	0.331599	3.61476	0.000300623	0.00631139
94254	Rcc1l	286.057	1.18148	0.291493	4.05318	5.05251e-05	0.00180544
69885	Aunip	234.053	1.18058	0.412193	2.86415	0.00418128	0.0377321
27376	Slc25a10	87.6305	1.17836	0.290631	4.0545	5.02419e-05	0.00180544
74315	Rnf145	886.041	1.17702	0.342697	3.43456	0.00059351	0.0101655
329559	Zfp335	207.185	1.17458	0.402836	2.91577	0.00354815	0.0338367
57816	Tesc	36.6732	1.17281	0.32428	3.61666	0.000298434	0.00628891
66468	Ska1	697.778	1.17256	0.413663	2.83459	0.0045885	0.0400012
75115	4930509E16Rik	28.5267	1.17182	0.423912	2.7643	0.00570458	0.0460809
56459	Sae1	9529.69	1.16802	0.288973	4.04198	5.30007e-05	0.0018638
13555	E2f1	505.236	1.16737	0.296773	3.93356	8.36986e-05	0.00258044
234384	Mpv17l2	138.604	1.16256	0.376673	3.08639	0.002026	0.0230755
71951	Gpc2	44.6864	1.16235	0.371552	3.12836	0.00175786	0.0211113
56473	Fads2	133.055	1.15591	0.359882	3.21191	0.00131856	0.0171832
217364	Engase	44.8826	1.15546	0.297954	3.87798	0.000105328	0.00305062
66192	Lage3	917.557	1.15511	0.358951	3.21803	0.00129076	0.0170082
15193	Hdgfl2	229.107	1.15498	0.373778	3.09001	0.00200153	0.0229733
74666	Brme1	44.49	1.15372	0.379427	3.0407	0.00236032	0.0255749
17448	Mdh2	4773.15	1.14633	0.234619	4.88591	1.02951e-06	9.34277e-05
75454	Phpt1	717.698	1.14318	0.248384	4.60248	4.17494e-06	0.000280079
18117	Emc8	779.478	1.13869	0.306212	3.71864	0.000200302	0.00479574
227620	Uap1l1	411.11	1.12856	0.28987	3.89333	9.88794e-05	0.00294362
381201	Ap5b1	77.3341	1.12838	0.293939	3.83883	0.000123623	0.00339299
66126	Elof1	872.989	1.11997	0.306809	3.65037	0.000261867	0.00577803
234825	Klhdc4	396.982	1.11868	0.228848	4.88834	1.01692e-06	9.30358e-05
231872	Aimp2	304.327	1.11774	0.325168	3.43742	0.000587291	0.0100898
16881	Lig1	4357.37	1.11561	0.386585	2.88581	0.00390403	0.03609
16906	Lmnb1	1804.63	1.10682	0.256671	4.31221	1.61629e-05	0.000745415
214547	She	214.332	1.10672	0.35698	3.10024	0.00193365	0.0224324
381903	Alg8	365.148	1.10599	0.2452	4.51055	6.46599e-06	0.000395213
110198	Akr7a5	191.374	1.10405	0.203613	5.4223	5.88356e-08	8.94698e-06
114896	Afg3l1	1291.61	1.09921	0.318972	3.44609	0.000568751	0.00987831
223970	Rmi2	524.384	1.09873	0.326297	3.36726	0.00075918	0.0120325
12039	Bckdha	238.951	1.0982	0.335423	3.27406	0.00106014	0.0147829
14731	Gpaa1	615.419	1.09764	0.299799	3.66124	0.000250998	0.00562647
15983	Ifrd2	142.676	1.09755	0.352282	3.11553	0.00183612	0.0216581
236930	Ercc6l	55.5473	1.09372	0.352309	3.10444	0.0019064	0.0221818
26886	Cenph	413.515	1.09335	0.284134	3.848	0.000119086	0.00332259
664994	Isoc2a	573.182	1.09043	0.280473	3.88784	0.000101142	0.00299362
233064	Wdr62	34.5109	1.08837	0.346676	3.13943	0.00169275	0.0204971
114663	Impa2	882.734	1.08815	0.370068	2.94039	0.003278	0.0318819
69683	Emc10	1664.27	1.08618	0.228893	4.74537	2.08121e-06	0.000160951
110175	Ggct	132.165	1.07833	0.272747	3.95359	7.69881e-05	0.00246029
56325	Abcb9	327.003	1.07796	0.302994	3.55768	0.000374148	0.0072932
232969	Zfp428	79.688	1.06991	0.300699	3.55807	0.000373586	0.0072932
24110	Usp18	112.221	1.067	0.331557	3.21814	0.00129026	0.0170082
192292	Nrbp1	733.939	1.06343	0.292271	3.63849	0.000274244	0.00598075
217140	Scrn2	179.688	1.06312	0.341683	3.11141	0.00186196	0.0218868
66916	Ndufb7	1745.98	1.05896	0.236497	4.47769	7.54555e-06	0.000439949
19205	Ptbp1	1757.76	1.0568	0.274983	3.84315	0.000121466	0.00335525
14104	Fasn	2773.04	1.05369	0.251499	4.18962	2.79418e-05	0.00115824
78929	Polr3h	879.929	1.05155	0.305189	3.44556	0.000569874	0.00988104
76792	Spring1	41.3021	1.05146	0.370828	2.83543	0.0045764	0.0399831
234875	Ttc13	758.166	1.05111	0.213632	4.9202	8.64554e-07	8.24476e-05
382045	Adgrg5	150.81	1.0503	0.263376	3.98782	6.66827e-05	0.00225001
245126	Tarm1	393.815	1.04601	0.295277	3.54248	0.000396387	0.00761184
71885	Faap100	239.792	1.04279	0.234217	4.45224	8.49801e-06	0.000475762
53978	Lpar2	90.1244	1.03781	0.374644	2.77013	0.00560342	0.0456592
67549	Gpr89	315.471	1.03054	0.312144	3.3015	0.000961702	0.013982
70296	Tbc1d13	761.267	1.02919	0.268968	3.82643	0.000130015	0.00350015
70435	Inf2	225.486	1.02796	0.325363	3.15941	0.00158086	0.019506
230582	Cyb5rl	31.5421	1.02324	0.341897	2.99282	0.00276409	0.0282794
240334	Pcyox1l	1418.2	1.02141	0.286022	3.57109	0.000355499	0.00703064
67264	Ndufb8	3261.79	1.02137	0.295342	3.45825	0.000543698	0.00960476
67219	Med18	53.0682	1.01958	0.295679	3.44825	0.000564238	0.00984867
59310	Myl10	21811.5	1.01941	0.276479	3.6871	0.000226825	0.00524119
11958	Atp5k	2765.56	1.0184	0.264281	3.85347	0.000116456	0.00327636
56716	Mlst8	302.117	1.01632	0.319653	3.17944	0.00147557	0.0187001
109801	Glo1	750.223	1.01481	0.359684	2.82139	0.00478159	0.0412316
192170	Eif4a3	1361.94	1.01181	0.203717	4.96677	6.80778e-07	6.66156e-05
67037	Pmf1	315.343	1.01091	0.287849	3.51196	0.000444812	0.00821916
67177	Cdt1	483.907	1.01013	0.359985	2.80604	0.00501542	0.0425771
100764	Rita1	62.2681	1.01007	0.328272	3.07694	0.0020914	0.0236591
20878	Aurka	346.28	1.00838	0.359467	2.80522	0.00502826	0.0426398
20359	Sema6b	28.1652	1.00391	0.346802	2.89476	0.00379448	0.0354057
71643	Zgrf1	46.4795	1.00089	0.357258	2.80159	0.00508522	0.0429932
28126	Nop16	628.004	1.00069	0.226838	4.41146	1.02677e-05	0.000542451
224613	Flywch1	37.2289	1.00058	0.307225	3.25684	0.00112661	0.0154606
66248	Alg5	546.255	0.998158	0.208675	4.78332	1.72421e-06	0.000140598
69577	Fastkd3	126.773	0.998014	0.23362	4.27195	1.93771e-05	0.000865281
71941	Cars2	129.737	0.996306	0.316446	3.14842	0.00164156	0.0200135
99138	Stard7	1555.61	0.995005	0.333398	2.98443	0.00284106	0.0288542
15547	Trmt2a	494.421	0.993909	0.317849	3.12698	0.00176611	0.0211477
76510	Trappc9	118.155	0.993544	0.186165	5.3369	9.45502e-08	1.26663e-05
100017	Ldlrap1	1513.55	0.993325	0.278949	3.56096	0.000369501	0.00724862
70312	Cactin	292.314	0.991983	0.249506	3.9758	7.01441e-05	0.0022961
12040	Bckdhb	112.327	0.991528	0.264632	3.74682	0.000179092	0.00442929
52513	Ddx56	372.497	0.990488	0.211235	4.68904	2.74488e-06	0.000200572
67711	Nsmce1	315.415	0.989665	0.208509	4.74639	2.07076e-06	0.000160951
67778	Zfp639	290.265	0.989579	0.322092	3.07235	0.00212379	0.0238276
208366	Rpp40	126.018	0.989019	0.216266	4.57315	4.80451e-06	0.000309575
19345	Rab5c	3458.48	0.988379	0.205472	4.81028	1.5072e-06	0.000128489
69875	Ndufa11	1174.96	0.986864	0.269444	3.6626	0.000249673	0.00560792
68857	Dtwd2	56.9572	0.986591	0.262538	3.7579	0.000171343	0.00430671
76238	Grhpr	185.86	0.986488	0.335474	2.94058	0.00327598	0.0318819
66274	Lyrm9	152.067	0.983929	0.306676	3.20836	0.00133492	0.0172864
77577	Spns3	617.295	0.981419	0.181644	5.40297	6.5548e-08	9.57937e-06
17218	Mcm5	937.779	0.980808	0.286345	3.42527	0.000614194	0.0103311
382056	Crtc1	127.607	0.979169	0.300887	3.25427	0.00113682	0.015544
11409	Acads	1138.36	0.979141	0.354005	2.76589	0.00567671	0.0459592
66576	Uqcrh	3769.18	0.978287	0.261976	3.73426	0.000188264	0.00458918
97484	Cog8	288.07	0.978248	0.304897	3.20846	0.0013345	0.0172864
67849	Cdca5	161.342	0.97821	0.343791	2.84536	0.00443612	0.0391834
109305	Orai1	2049.25	0.977948	0.270588	3.61415	0.00030133	0.00631446
67739	Slc48a1	2718.53	0.977806	0.289853	3.37346	0.000742303	0.0118584
52530	Nhp2	961.053	0.976718	0.167935	5.81605	6.02528e-09	1.30389e-06
18174	Slc11a2	157.315	0.976193	0.295465	3.30393	0.000953403	0.0138792
67187	Zmynd19	226.967	0.975447	0.271159	3.59733	0.000321504	0.00661405
21975	Top3a	75.9133	0.974895	0.235007	4.14836	3.34861e-05	0.00129048
56280	Mrpl37	463.633	0.974831	0.311787	3.1266	0.00176842	0.0211477
66320	Tmem208	573.824	0.969608	0.339155	2.8589	0.00425117	0.0380576
68350	Mul1	251.604	0.964366	0.287371	3.35583	0.000791278	0.0123233
66743	Rnf220	1093.73	0.963447	0.32259	2.9866	0.002821	0.0287283
66487	Uqcc5	1005.69	0.963308	0.351436	2.74106	0.00612413	0.0483809
64453	Zfp280b	22.5044	0.962967	0.311056	3.0958	0.00196281	0.0226307
56282	Mrpl12	2037.97	0.961121	0.307015	3.13054	0.00174487	0.021
69731	Gemin7	607.289	0.95948	0.332162	2.88859	0.00386975	0.0358997
26394	Lypla2	2006.05	0.959425	0.28951	3.31397	0.000919829	0.0135305
329504	Lcmt2	151.773	0.954691	0.298697	3.19618	0.0013926	0.0179301
74254	Gpn1	263.603	0.954183	0.239725	3.98032	6.88226e-05	0.0022792
17120	Mad1l1	84.9538	0.954007	0.274981	3.46936	0.000521694	0.00931844
18971	Pold1	296.371	0.953403	0.300515	3.17257	0.00151096	0.0188297
14672	Gna11	167.517	0.953127	0.217216	4.38793	1.14436e-05	0.000576603
20443	St3gal4	170.584	0.953044	0.257897	3.69545	0.0002195	0.00511623
12041	Bckdk	359.167	0.951514	0.288752	3.29526	0.000983302	0.0141497
67144	Lrrc40	546.967	0.95138	0.270412	3.51826	0.000434388	0.00811988
71890	Mad2l2	80.9586	0.951173	0.282274	3.36968	0.000752545	0.011961
21379	Tbrg4	700.01	0.949372	0.311501	3.04773	0.00230574	0.025142
19183	Psmc3ip	36.9458	0.949216	0.33947	2.79617	0.00517122	0.0433619
12445	Ccnd3	49.0117	0.949063	0.223124	4.25352	2.10436e-05	0.000917842
66419	Mrpl11	511.702	0.947742	0.331481	2.85911	0.00424826	0.0380576
28075	Desi1	406.354	0.94683	0.261174	3.62529	0.000288635	0.00619
23980	Pebp1	2150.35	0.944548	0.310649	3.04056	0.00236136	0.0255749
503610	Zdhhc18	384.318	0.942469	0.289248	3.25834	0.00112066	0.0154354
69051	Pycr2	1378.66	0.939294	0.319442	2.94042	0.00327768	0.0318819
101513	Mob2	353.897	0.93394	0.309102	3.02146	0.00251557	0.0264065
66374	2310011J03Rik	403.529	0.932568	0.260253	3.58331	0.000339263	0.00684301
629016	Zfp953	41.6972	0.929807	0.306137	3.03722	0.00238768	0.0256624
53317	Plrg1	530.519	0.928471	0.276558	3.35723	0.000787262	0.0123076
77065	Ints7	225.082	0.927762	0.27873	3.32853	0.000873048	0.0130818
272347	Zfp398	27.2529	0.925713	0.312852	2.95895	0.00308689	0.0306051
105847	Lmf2	273.927	0.925411	0.252439	3.66588	0.000246494	0.00556987
215615	Rnpep	965.538	0.924614	0.30709	3.01088	0.00260488	0.0271666
216154	Med16	157.509	0.924609	0.236299	3.91289	9.11999e-05	0.00275406
232679	Zc3hc1	763.454	0.924503	0.25519	3.62281	0.000291424	0.00619851
11758	Prdx6	2610.88	0.924302	0.29578	3.12496	0.00177828	0.021198
78651	Lsm6	2984.47	0.924012	0.259178	3.56516	0.000363634	0.00716633
69942	Rnf113a1	41.3701	0.923571	0.280487	3.29275	0.000992143	0.0141782
17095	Lyl1	1219.55	0.922392	0.329997	2.79515	0.0051875	0.0433975
56456	Actl6a	1007.64	0.922092	0.261521	3.52588	0.000422075	0.00792923
192192	Shkbp1	435.76	0.921708	0.230322	4.00182	6.28582e-05	0.00214998
235043	Tmem205	204.361	0.921104	0.214942	4.28536	1.82447e-05	0.000821682
66069	Snupn	204.408	0.920685	0.229047	4.01963	5.8289e-05	0.00201823
66421	2410004B18Rik	64.0207	0.919531	0.316872	2.9019	0.00370906	0.0349334
66682	Trappc5	221.532	0.917505	0.173333	5.29332	1.20118e-07	1.53601e-05
98878	Ehd4	982.352	0.917042	0.200709	4.56901	4.90044e-06	0.000313322
68611	Mrpl28	278.362	0.916449	0.216183	4.23923	2.24293e-05	0.000967036
100504715	Tmppe	246.193	0.915141	0.196222	4.6638	3.10418e-06	0.000220404
223723	Ttll12	227.031	0.913012	0.272892	3.34568	0.0008208	0.0125495
104418	Dgkz	505.725	0.912016	0.280247	3.25433	0.00113662	0.015544
66179	Ogfod3	83.9029	0.911836	0.325919	2.79773	0.00514623	0.0432922
328801	Zfp414	250.577	0.907364	0.22703	3.99667	6.42405e-05	0.0021774
68066	Slc25a39	952.825	0.906718	0.220236	4.11703	3.83782e-05	0.00144548
18108	Nmt2	200.055	0.906227	0.178411	5.07944	3.78543e-07	4.0569e-05
117109	Pop5	356.423	0.906047	0.298996	3.03029	0.00244317	0.0259367
56462	Mtch1	1357.36	0.905001	0.248183	3.6465	0.000265832	0.00584531
20587	Smarcb1	321.634	0.904485	0.242136	3.73544	0.000187389	0.00458411
50868	Keap1	1013.42	0.90381	0.240311	3.761	0.000169235	0.00428406
246221	Mpst	199.955	0.903205	0.306988	2.94215	0.00325945	0.031839
58230	Rnf8	289.755	0.90314	0.307527	2.93679	0.00331631	0.0321433
70804	Pgrmc2	1242.48	0.902319	0.244083	3.69678	0.000218353	0.00511623
106042	Prickle1	41.5003	0.900677	0.300486	2.9974	0.00272291	0.027957
66865	Pmpca	168.947	0.897425	0.272578	3.29236	0.000993505	0.0141782
66152	Uqcr10	1734.93	0.894093	0.266441	3.35569	0.000791681	0.0123233
67158	Sft2d3	146.548	0.89391	0.31794	2.81157	0.00493001	0.042167
67384	Bag4	259.214	0.893853	0.178367	5.01132	5.40571e-07	5.43129e-05
226162	Dpcd	491.575	0.891451	0.268362	3.32182	0.000894327	0.013312
212503	Paox	255.176	0.889897	0.211813	4.20134	2.6534e-05	0.00111413
20509	Slc19a1	94.2493	0.888185	0.269105	3.30051	0.000965091	0.0139841
170759	Atp13a1	256.194	0.88774	0.192257	4.61747	3.88443e-06	0.000263322
103425	Ncln	766.262	0.885484	0.228317	3.8783	0.000105187	0.00305062
231821	Adap1	235.852	0.883696	0.192145	4.5991	4.24313e-06	0.000280079
19298	Pex19	156.925	0.883516	0.190385	4.64068	3.47269e-06	0.000242722
75614	Rab26os	96.7373	0.883287	0.319419	2.76529	0.00568721	0.0460087
20168	Rtn3	2495.48	0.88173	0.269805	3.26802	0.00108302	0.014972
68603	Pmvk	231.266	0.880718	0.226813	3.88302	0.000103168	0.00301545
19336	Rab24	882.466	0.880372	0.303384	2.90185	0.00370972	0.0349334
15929	Idh3g	683.314	0.879789	0.196732	4.47202	7.74848e-06	0.000449452
56275	Rbm14	376.884	0.879315	0.290783	3.02395	0.00249494	0.0263485
20448	St6galnac4	340.177	0.877794	0.222143	3.95148	7.76678e-05	0.00246196
70110	Ifi35	409.117	0.875881	0.291862	3.00101	0.00269082	0.0277287
71957	Ints11	96.8903	0.875547	0.30404	2.87971	0.00398042	0.0365945
65945	Clstn1	76.3578	0.872493	0.3119	2.79735	0.00515237	0.0432922
56322	Timm22	343.84	0.871868	0.263478	3.30908	0.000936035	0.0136795
497652	Acd	329.285	0.871328	0.306912	2.83902	0.0045253	0.039775
101612	Grwd1	259.871	0.870945	0.289403	3.00946	0.00261716	0.0272189
20641	Snrpd1	2820.87	0.870148	0.307382	2.83084	0.0046426	0.0403422
12048	Bcl2l1	770.028	0.866734	0.292801	2.96014	0.00307496	0.0305554
68089	Arpc4	2086.44	0.865793	0.243381	3.55735	0.000374608	0.0072932
109077	Ints5	301.402	0.864622	0.248025	3.48603	0.00049024	0.00889786
18813	Pa2g4	7328.6	0.864192	0.260129	3.32216	0.000893219	0.013312
103711	Pnpo	378.884	0.863246	0.234121	3.68718	0.000226754	0.00524119
78935	Saal1	169.685	0.862158	0.272603	3.16269	0.00156318	0.0193302
224045	Eif2b5	1126.14	0.858818	0.306913	2.79825	0.00513809	0.0432922
73836	Slc35b2	271.275	0.856851	0.251974	3.40055	0.000672498	0.0110785
68332	Sdhaf1	147.536	0.856458	0.297802	2.87594	0.00402831	0.0368478
12850	Coq7	239.534	0.853852	0.250509	3.40846	0.000653296	0.010843
22192	Ube2m	319.154	0.852653	0.211666	4.02829	5.61836e-05	0.00195134
329015	Atg2a	418.228	0.852181	0.293188	2.90661	0.00365371	0.0345797
72157	Pgm1	482.172	0.851993	0.311815	2.73237	0.00628812	0.0490369
72425	Katnbl1	250.556	0.851482	0.270729	3.14514	0.00166005	0.0201734
234374	Ddx49	227.862	0.850745	0.269336	3.15868	0.00158487	0.0195126
232910	Ap2s1	1145.98	0.849068	0.168572	5.03682	4.7333e-07	4.97793e-05
224904	Micos13	796.832	0.846836	0.221258	3.82736	0.000129524	0.00349529
12015	Bad	593.657	0.846829	0.282165	3.00118	0.00268935	0.0277287
209378	Itih5	374.84	0.845859	0.299875	2.8207	0.0047919	0.041287
77031	Slc9a8	114.383	0.844837	0.266111	3.17476	0.00149962	0.0188297
70235	Poc1a	186.357	0.840941	0.301652	2.78778	0.00530699	0.0440734
68816	Ppil1	817.103	0.839866	0.266429	3.15231	0.00161985	0.0198347
28080	Atp5o	2457.44	0.838703	0.256196	3.27367	0.00106159	0.0147847
27756	Lsm2	588.391	0.838182	0.306309	2.7364	0.00621163	0.0487104
66156	Anapc11	1648.65	0.837403	0.284748	2.94085	0.00327311	0.0318819
110826	Etfb	2123.14	0.835392	0.275828	3.02867	0.00245631	0.0260111
27374	Prmt5	1075.03	0.832401	0.258316	3.22241	0.00127117	0.0168685
110119	Mpi	69.9265	0.831942	0.304394	2.73311	0.00627389	0.0489598
56495	Get3	157.855	0.831566	0.237243	3.50512	0.000456398	0.00839191
94063	Mrpl16	305.299	0.830585	0.230168	3.6086	0.000307853	0.00641747
108707	Fam207a	678.022	0.829061	0.248726	3.33323	0.000858454	0.012932
109275	Actr5	186.517	0.824667	0.229373	3.5953	0.000324014	0.0066414
14977	Slc39a7	1326.69	0.824581	0.284815	2.89515	0.00378975	0.0354057
66176	Nat9	111.202	0.820178	0.268935	3.04973	0.00229049	0.0249999
66932	Rexo1	246.555	0.8186	0.221754	3.69148	0.00022295	0.0051836
102193	Zdhhc7	106.678	0.81837	0.223662	3.65895	0.00025325	0.00566566
235534	Pxylp1	122.693	0.817136	0.288785	2.82956	0.00466114	0.0404408
232227	Iqsec1	188.673	0.815068	0.209058	3.89876	9.66873e-05	0.002886
70394	Kptn	30.6182	0.814568	0.248882	3.27291	0.00106447	0.0148065
68964	Ctc1	107.366	0.813735	0.256484	3.17265	0.00151054	0.0188297
245860	Atg9a	113.85	0.810744	0.21336	3.79988	0.000144766	0.00379732
20655	Sod1	7998.66	0.810585	0.282824	2.86604	0.00415647	0.0375438
69833	Polr2f	839.336	0.810202	0.205891	3.93511	8.31596e-05	0.00257086
14057	Sfxn1	4514.91	0.809188	0.229491	3.52601	0.000421871	0.00792923
72754	Arhgef10l	45.3907	0.809046	0.259596	3.11656	0.00182971	0.0216156
213773	Tbl3	136.862	0.806527	0.213513	3.77741	0.000158466	0.00408058
19082	Prkag1	1979.6	0.801777	0.292385	2.7422	0.006103	0.0482869
218518	Marveld2	79.4502	0.801702	0.243723	3.2894	0.001004	0.0142164
18002	Nedd8	4243.09	0.800425	0.251512	3.18245	0.00146035	0.018583
320244	Ttll5	163.261	0.799842	0.260862	3.06615	0.00216836	0.0241829
13478	Dpagt1	408.025	0.796606	0.216122	3.68591	0.000227888	0.00525195
94232	Ubqln4	231.28	0.795698	0.25347	3.13922	0.00169397	0.0204971
16852	Lgals1	15761.2	0.794441	0.221514	3.58642	0.000335246	0.00682733
69804	Tmem147	545.433	0.793616	0.1779	4.46101	8.15735e-06	0.000463609
116891	Derl2	314.897	0.792872	0.276358	2.869	0.0041177	0.0373681
22320	Vamp8	1984.7	0.789486	0.261239	3.02208	0.00251044	0.0263772
18613	Pecam1	3948.1	0.788481	0.276503	2.85162	0.00434968	0.0386321
72454	Ccdc71	334.318	0.786104	0.198105	3.96811	7.24448e-05	0.00236296
73658	Spns1	108.936	0.785805	0.250486	3.13712	0.00170614	0.0206222
66627	Ogfod2	390.465	0.785718	0.259941	3.02268	0.00250551	0.02635
67391	Fundc2	1594.06	0.784081	0.216632	3.61942	0.000295265	0.00623381
20937	Suv39h1	181.157	0.782709	0.265148	2.95197	0.00315753	0.0310591
236920	Stard8	44.5924	0.780941	0.284799	2.74207	0.00610524	0.0482869
269523	Vcp	3524.15	0.778045	0.274767	2.83165	0.00463079	0.0403019
107686	Snrpd2	605.879	0.777962	0.276124	2.81744	0.00484082	0.041583
217449	Trappc12	166.531	0.777767	0.244918	3.17563	0.00149512	0.0188297
18709	Pik3r2	211.311	0.77773	0.230313	3.37684	0.000733239	0.0118527
73106	Prss57	889.238	0.777702	0.275783	2.81998	0.00480266	0.0413183
227700	Sh3glb2	248.173	0.777659	0.257199	3.02356	0.00249816	0.0263485
67895	Ppa1	413.766	0.777546	0.27547	2.82261	0.00476341	0.0411379
70495	Atp6ap2	1851.09	0.77697	0.186784	4.15971	3.18646e-05	0.00125375
20973	Syngr2	1100.85	0.773949	0.199128	3.88668	0.000101623	0.00299362
53895	Clpp	291.021	0.77215	0.269993	2.85989	0.00423792	0.0380298
68126	Fahd2a	88.3742	0.770428	0.252131	3.05566	0.00224562	0.0248247
12952	Cry1	182.001	0.770031	0.217143	3.5462	0.000390834	0.00755679
67712	Slc25a37	232.884	0.769678	0.265867	2.89497	0.00379191	0.0354057
212073	Syne3	310.429	0.769656	0.194249	3.96222	7.42549e-05	0.00240112
56428	Mtch2	2138.52	0.769375	0.274758	2.80019	0.00510727	0.0431473
67414	Mfn1	143.3	0.768778	0.221516	3.47053	0.000519431	0.00929278
66268	Pigyl	203.003	0.768311	0.241956	3.17542	0.0014962	0.0188297
71718	Telo2	249.647	0.767867	0.270554	2.83813	0.00453786	0.039775
23900	Hcst	564.346	0.76676	0.206165	3.71915	0.000199894	0.00479574
26425	Nubp1	340.171	0.76457	0.203744	3.7526	0.000175012	0.00434344
23874	Farsb	840.33	0.764475	0.211073	3.62186	0.000292492	0.00619851
20963	Syk	640.649	0.760803	0.180543	4.21398	2.50909e-05	0.00105748
66311	Cenpw	529.761	0.760611	0.266388	2.85527	0.00429998	0.0383221
53413	Exoc7	163.998	0.760042	0.209486	3.62812	0.000285491	0.00619
15275	Hk1	1714.64	0.7592	0.212585	3.57128	0.000355246	0.00703064
11764	Ap1b1	481.563	0.755948	0.192036	3.93649	8.26817e-05	0.00256313
107522	Ece2	174.362	0.755812	0.209351	3.61026	0.000305889	0.00639809
68048	Aen	46.5305	0.75565	0.264799	2.85368	0.00432164	0.0384438
18230	Nxn	369.31	0.75494	0.246086	3.06779	0.00215652	0.0240747
69159	Rhebl1	134.196	0.754647	0.201101	3.75257	0.000175031	0.00434344
73711	Mvb12a	321.719	0.753465	0.21854	3.44771	0.000565353	0.00984867
66258	Mrps17	284.841	0.75261	0.247704	3.03834	0.00237884	0.0256402
68565	Mrps18a	233.579	0.751977	0.222768	3.37561	0.000736523	0.0118527
140546	Eri3	78.6917	0.75187	0.257482	2.92009	0.00349933	0.0335131
83383	Tfap4	296.599	0.750734	0.239568	3.13369	0.0017262	0.0208199
56317	Anapc7	232.569	0.747866	0.250884	2.98093	0.00287375	0.0291074
107338	Gbf1	549.387	0.747712	0.271328	2.75575	0.00585583	0.0467436
228998	Arfgap1	139.131	0.747481	0.192914	3.87468	0.000106763	0.0030648
16835	Ldlr	1550.35	0.747357	0.232047	3.22072	0.00127871	0.0169286
22195	Ube2l3	903.674	0.747275	0.212595	3.51502	0.000439723	0.00816535
59008	Anapc5	1906.83	0.746049	0.231791	3.21863	0.00128803	0.0170082
13169	Dbnl	1473.82	0.744633	0.225606	3.30059	0.000964827	0.0139841
20111	Rps6ka1	1429.77	0.743113	0.239391	3.10417	0.00190811	0.0221818
71799	Ptcd1	158.632	0.741297	0.251405	2.94861	0.00319205	0.0312893
50935	St6galnac6	174.88	0.74106	0.24411	3.03577	0.00239925	0.0256834
28088	Rtcb	1603.12	0.739157	0.268816	2.74968	0.00596541	0.0474408
236900	Pdk3	681.751	0.738929	0.206066	3.5859	0.000335924	0.00682733
54325	Elovl1	815.477	0.738099	0.191572	3.85285	0.000116753	0.00327636
11773	Ap2m1	256.15	0.732508	0.244352	2.99776	0.0027197	0.027957
16800	Arhgef2	1248.17	0.731182	0.254202	2.87638	0.00402261	0.0368435
69917	Nabp2	72.1529	0.729291	0.203834	3.57787	0.000346409	0.00689937
226153	Twnk	103.82	0.725446	0.258074	2.811	0.00493878	0.042167
233908	Fus	17677.7	0.724173	0.251462	2.87985	0.00397859	0.0365945
71772	Plbd2	188.675	0.722661	0.172575	4.18752	2.8202e-05	0.00115824
66087	Emc3	487.308	0.722034	0.213902	3.37554	0.000736705	0.0118527
13002	Dnajc5	1530.33	0.719706	0.221367	3.25119	0.00114922	0.0156754
227683	Coq4	59.6473	0.717536	0.212692	3.37359	0.000741959	0.0118584
28084	Vps25	331.552	0.714363	0.215424	3.31608	0.000912882	0.0134635
333433	Gpd1l	281.918	0.713381	0.160443	4.44632	8.73544e-06	0.000477562
67337	Cstf1	174.05	0.713069	0.261168	2.73031	0.00632752	0.0492758
12468	Cct7	6614.89	0.706123	0.24638	2.86599	0.00415707	0.0375438
217365	Nploc4	293.875	0.705018	0.216436	3.25739	0.00112441	0.0154494
104401	Pcnx3	380.489	0.704436	0.255652	2.75545	0.00586113	0.0467436
67216	Mboat2	214.091	0.702523	0.150049	4.68195	2.84166e-06	0.000206304
109075	Exosc4	190.186	0.701943	0.224582	3.12555	0.00177472	0.021178
109815	Selenos	1959.21	0.701508	0.164698	4.25935	2.05021e-05	0.00090121
26891	Cops4	310.792	0.69912	0.205661	3.39938	0.000675376	0.0110849
66853	Pnpla2	469.006	0.696122	0.234251	2.97169	0.00296163	0.0297034
12567	Cdk4	805.155	0.693642	0.224835	3.08512	0.0020347	0.0231512
100043636	AI662270	3209.71	0.692813	0.212672	3.25766	0.00112336	0.0154494
68975	Med27	112.901	0.691449	0.24945	2.7719	0.00557304	0.0455435
70088	Meaf6	128.366	0.690535	0.245044	2.818	0.0048324	0.0415424
14356	Timm10b	476.147	0.689918	0.210493	3.27762	0.00104685	0.0146519
20869	Stk11	238.209	0.689458	0.213821	3.22447	0.00126208	0.0167875
22099	Tsn	2540.49	0.688282	0.18901	3.64152	0.000271034	0.00592223
68073	Atpsckmt	180.864	0.688241	0.232233	2.96358	0.00304087	0.0303359
22334	Vdac2	1255.75	0.684902	0.206095	3.32323	0.000889803	0.0132974
80284	Smim12	355.519	0.684727	0.219652	3.11733	0.00182498	0.0215946
17283	Men1	477.798	0.684304	0.250074	2.73641	0.00621143	0.0487104
56447	Copz1	1964.8	0.683698	0.225161	3.03648	0.00239354	0.0256834
208092	Chmp6	142.429	0.681034	0.223185	3.05143	0.00227752	0.0249713
18720	Pip5k1a	807.669	0.679622	0.159176	4.26962	1.95803e-05	0.000870899
66096	Lamtor4	764.155	0.677255	0.191234	3.5415	0.000397851	0.00762695
216874	Camta2	108.126	0.676934	0.247451	2.73563	0.00622602	0.0487553
66979	Pole4	380.621	0.67669	0.238386	2.83864	0.00453069	0.039775
68275	Rpa1	489.403	0.6762	0.245593	2.75334	0.00589914	0.0469802
83797	Smarcd1	132.379	0.675672	0.159114	4.24647	2.17162e-05	0.000939892
71819	Kif23	314.307	0.672927	0.243225	2.76669	0.00566294	0.0459114
53598	Dctn3	443.296	0.672583	0.236263	2.84675	0.00441675	0.0390737
20610	Sumo3	4036.36	0.671796	0.210893	3.18548	0.00144516	0.0184583
78372	Snrnp25	438.471	0.670345	0.246044	2.72449	0.00644012	0.0498766
11637	Ak2	984.708	0.669096	0.204801	3.26706	0.00108672	0.0150047
22687	Zpr1	872.729	0.666545	0.207515	3.21203	0.00131798	0.0171832
67212	Mrpl55	165.033	0.664484	0.234066	2.83887	0.0045274	0.039775
12469	Cct8	2278.52	0.65958	0.207843	3.17345	0.00150636	0.0188297
65246	Xpo7	611.28	0.659361	0.192056	3.43317	0.000596561	0.0101714
21855	Timm17b	263.808	0.658749	0.193295	3.40801	0.000654394	0.0108452
30839	Fbxw5	90.2384	0.657627	0.238317	2.75947	0.00578959	0.0464398
67862	2310033P09Rik	241.71	0.656379	0.221067	2.96914	0.00298632	0.0299244
69961	Rpp25l	237.228	0.656141	0.235173	2.79003	0.00527034	0.0438338
171170	Mbnl3	978.611	0.654138	0.215075	3.04144	0.00235448	0.0255743
13202	Ddt	185.856	0.653959	0.223335	2.92816	0.00340976	0.032823
67126	Atp5e	1461.61	0.651924	0.197795	3.29596	0.000980876	0.0141437
67151	Psmd9	129.599	0.650871	0.147703	4.40663	1.04991e-05	0.000544451
108099	Prkag2	152.298	0.650666	0.23492	2.76973	0.00561033	0.0456824
66148	Dnajc15	239.932	0.649937	0.218056	2.9806	0.00287688	0.0291129
59042	Cope	731.41	0.649009	0.197309	3.2893	0.00100436	0.0142164
52683	Ncaph2	338.105	0.646877	0.195289	3.31242	0.00092494	0.0135793
216963	Git1	237.517	0.646764	0.200778	3.22128	0.00127618	0.016915
26446	Psmb3	970.229	0.643398	0.195487	3.29126	0.00099741	0.0141782
68118	Atg101	472.634	0.642661	0.218827	2.93684	0.00331579	0.0321433
13589	Mapre1	1588.43	0.640748	0.13583	4.71729	2.39007e-06	0.000179303
110109	Nop2	341.862	0.640543	0.196956	3.25222	0.00114508	0.0156378
72181	Nsun4	107.288	0.640139	0.17519	3.65396	0.000258228	0.00574276
21672	Prdx2	708.338	0.63651	0.192897	3.29973	0.000967777	0.0139979
13350	Dgat1	100.699	0.632505	0.196976	3.21108	0.00132238	0.0171832
105083	Pelo	873.173	0.631463	0.156339	4.03905	5.36678e-05	0.00188138
110816	Pwp2	140.417	0.631086	0.187826	3.35995	0.000779559	0.0122348
71952	Riox1	653.985	0.629673	0.2072	3.03897	0.00237392	0.0256402
234663	Dync1li2	183.129	0.621913	0.196593	3.16346	0.00155905	0.0193003
57439	Tmem183a	420.468	0.621369	0.169539	3.66506	0.000247283	0.0055765
71340	Riok1	533.721	0.620259	0.173521	3.57454	0.000350839	0.00696917
15277	Hk2	680.207	0.619995	0.224709	2.75911	0.00579596	0.0464543
211347	Pank3	761.11	0.618697	0.186612	3.31541	0.000915078	0.0134782
20744	Strbp	682.511	0.61659	0.206321	2.9885	0.00280348	0.0286016
12499	Entpd5	173.144	0.615886	0.194832	3.16111	0.00157169	0.0194141
28035	Usp39	287.165	0.615641	0.220711	2.78936	0.00528131	0.0438926
59046	Arpp19	1257.22	0.611732	0.206591	2.96108	0.00306565	0.030502
319322	Sf3b2	3632.73	0.609833	0.212971	2.86346	0.00419042	0.0377843
67308	Mrpl46	210.011	0.609809	0.217118	2.80865	0.004975	0.0423157
11848	Rhoa	2391.19	0.602057	0.205349	2.93187	0.00336928	0.0325168
53892	Ppm1d	153.729	0.596885	0.174675	3.41712	0.000632884	0.0105665
67665	Dctn4	306.446	0.593715	0.208358	2.84949	0.004379	0.0388007
26893	Cops6	410.281	0.592005	0.184243	3.21318	0.00131273	0.0171769
71954	Suds3	617.689	0.591664	0.179933	3.28825	0.00100813	0.0142507
94186	Strn3	869.99	0.591573	0.151354	3.90855	9.28515e-05	0.00278629
66492	Zmat2	1406.9	0.591035	0.211304	2.79709	0.00515659	0.0432922
100929	Tyw1	96.9859	0.589618	0.183796	3.20801	0.00133658	0.017288
78246	Phf23	766.3	0.586498	0.189989	3.087	0.00202185	0.0230515
109270	Prr5	149.798	0.58305	0.197554	2.95135	0.00316384	0.0310762
70231	Gorasp2	521.94	0.580975	0.175144	3.31712	0.000909515	0.0134491
13433	Dnmt1	2203.07	0.578791	0.199742	2.89768	0.00375928	0.0352821
26754	Cops5	1031.07	0.57346	0.190262	3.01406	0.00257776	0.0269838
67291	Ccdc137	97.8823	0.573046	0.202017	2.83662	0.00455938	0.0398964
192176	Flna	1573.96	0.5725	0.204834	2.79494	0.00519089	0.0433975
17991	Ndufa2	2136.37	0.570606	0.174872	3.26299	0.00110244	0.0152031
192662	Arhgdia	1237.54	0.56739	0.18237	3.1112	0.00186328	0.0218868
27426	Nagpa	385.748	0.565838	0.190092	2.97665	0.0029142	0.029306
83493	Sacm1l	153.094	0.563678	0.164139	3.43415	0.000594411	0.0101655
109754	Cyb5r3	322.315	0.559375	0.164279	3.40503	0.000661561	0.0109158
97212	Hadha	756.571	0.555848	0.137153	4.05274	5.06205e-05	0.00180544
66538	Rps19bp1	259.129	0.555274	0.169548	3.27504	0.00105648	0.0147501
79044	Mrps34	356.453	0.543404	0.183806	2.9564	0.00311252	0.0307778
12568	Cdk5	78.8911	0.543237	0.195947	2.77237	0.00556497	0.0455107
72075	Ogfr	402.264	0.539274	0.146829	3.6728	0.00023991	0.005465
66390	Prelid3b	305.355	0.534897	0.168828	3.16829	0.00153338	0.0190244
11857	Arhgdib	3291.29	0.530925	0.191625	2.77065	0.00559453	0.0456198
432940	Otulin	321.175	0.527594	0.170774	3.08943	0.0020054	0.0229805
14154	Fem1a	373.037	0.526721	0.159779	3.29656	0.000978751	0.0141385
66556	Drap1	367.976	0.523845	0.143803	3.64281	0.000269683	0.00591567
12465	Cct5	1678.01	0.523727	0.170565	3.07055	0.00213664	0.023924
231672	Fbxw8	162.201	0.517416	0.165879	3.11924	0.00181319	0.0215003
11836	Araf	148.166	0.512231	0.187858	2.72669	0.00639724	0.0496655
223601	Cyrib	2533.95	0.511465	0.160577	3.18516	0.00144674	0.0184583
276770	Eif5a	2390.58	0.511418	0.1801	2.83963	0.00451654	0.0397689
107260	Otub1	252.416	0.50809	0.141652	3.5869	0.000334633	0.00682733
106039	Gga1	227.659	0.504817	0.160168	3.1518	0.00162267	0.0198477
72296	Rusc1	123.705	0.504673	0.178044	2.83454	0.00458914	0.0400012
80280	Cdk5rap3	294.584	0.502429	0.175227	2.86731	0.00413978	0.0374778
52123	Agpat5	487.202	0.501213	0.183147	2.73666	0.00620656	0.0487104
11974	Atp6v0e	1475.18	0.481702	0.167147	2.8819	0.00395279	0.0364298
208292	Zfp871	386.497	0.46774	0.154309	3.03119	0.0024359	0.0259367
53331	Stx7	366.231	0.465231	0.138814	3.35146	0.000803864	0.0124364
229675	Rsbn1	246.133	0.438872	0.154636	2.83809	0.00453845	0.039775
66163	Mrpl4	236.944	0.437488	0.159444	2.74384	0.00607244	0.048122
54563	Nup210	470.707	0.432166	0.150707	2.86759	0.00413609	0.0374778
13732	Emp3	1604.42	0.431283	0.148762	2.89915	0.00374172	0.0351466
69091	Vps26b	423.253	0.413184	0.143403	2.88129	0.00396052	0.0364711
71472	Usp19	195.659	0.398369	0.143232	2.78129	0.00541436	0.0446022
81702	Ankrd17	741.718	-0.387583	0.104453	-3.71059	0.000206778	0.0049194
55949	Eef1b2	7938.14	-0.394422	0.144608	-2.72752	0.00638115	0.0495905
67526	Atg12	365.697	-0.427397	0.151819	-2.81517	0.00487513	0.0418139
67474	Snap29	134.245	-0.474217	0.167083	-2.83821	0.0045368	0.039775
227743	Mapkap1	203.705	-0.513964	0.165084	-3.11335	0.00184976	0.0217734
71779	Marchf8	272.949	-0.524223	0.179156	-2.92607	0.00343278	0.03296
66231	Thoc7	624.197	-0.524278	0.185817	-2.82148	0.00478031	0.0412316
105504	Exoc5	232.635	-0.544599	0.156545	-3.47885	0.000503567	0.00908115
109359	Abraxas2	148.916	-0.546666	0.163434	-3.34487	0.000823221	0.0125524
66874	Ncbp3	413.149	-0.556737	0.202616	-2.74775	0.00600066	0.0476538
70998	Phf6	138.146	-0.568467	0.200721	-2.83213	0.00462394	0.0402733
668218	Bin2	415.016	-0.572156	0.199981	-2.86105	0.00422234	0.0379808
11308	Abi1	242.44	-0.573634	0.201278	-2.84996	0.00437243	0.0388007
21844	Tiam1	851.993	-0.573916	0.198245	-2.89499	0.00379175	0.0354057
16889	Lipa	169.79	-0.586557	0.200365	-2.92744	0.00341768	0.0328711
12453	Ccni	558.252	-0.596854	0.185871	-3.21112	0.0013222	0.0171832
72503	Bltp2	401.343	-0.608721	0.154892	-3.92997	8.49573e-05	0.00261209
380732	Milr1	257.403	-0.61059	0.220365	-2.77081	0.00559162	0.0456198
23789	Coro1b	322.691	-0.61486	0.216818	-2.83584	0.00457059	0.0399633
23970	Pacsin2	94.9934	-0.617083	0.207239	-2.97764	0.00290479	0.0292764
18786	Plaa	268.668	-0.621057	0.221525	-2.80356	0.00505425	0.0427957
24015	Abce1	285.548	-0.632172	0.230797	-2.73908	0.00616119	0.0485184
83435	Plekha3	133.795	-0.643649	0.217748	-2.95594	0.00311718	0.0307969
28015	Polr2m	357.597	-0.64565	0.200182	-3.22532	0.00125831	0.0167571
24017	Rnf13	96.7654	-0.650582	0.21168	-3.07341	0.00211625	0.0238141
22177	Tyrobp	2382.62	-0.651665	0.220197	-2.95947	0.00308173	0.0305809
12633	Cflar	214.238	-0.652997	0.206902	-3.15607	0.00159911	0.0196449
20104	Rps6	388.053	-0.654414	0.234935	-2.78551	0.00534443	0.044319
231413	Grsf1	287.396	-0.658044	0.180243	-3.65087	0.000261352	0.00577803
320727	Ipo8	155.02	-0.664678	0.179718	-3.69845	0.000216917	0.00510662
104625	Cnot6	462.137	-0.67018	0.24098	-2.78106	0.00541822	0.0446022
29809	Rabgap1l	224.898	-0.673639	0.216158	-3.11642	0.00183059	0.0216156
20740	Sptan1	217.737	-0.676703	0.242461	-2.79097	0.00525504	0.0437713
67812	Ubxn4	718.245	-0.677082	0.212422	-3.18743	0.00143541	0.0183762
13367	Diaph1	1141.75	-0.681721	0.237554	-2.86975	0.00410795	0.0373398
66939	Aagab	220.386	-0.685455	0.217744	-3.14798	0.00164401	0.0200217
76846	Rps9	6139.09	-0.686314	0.165136	-4.15604	3.23806e-05	0.00126083
20354	Sema4d	258.323	-0.686925	0.199069	-3.45069	0.000559165	0.00980107
20365	Serf1	90.7025	-0.688555	0.249109	-2.76408	0.00570842	0.0460809
54160	Copg2	37.1809	-0.690135	0.251688	-2.74203	0.00610613	0.0482869
228880	Zmynd8	508.877	-0.701487	0.221193	-3.17138	0.00151716	0.0188648
14105	Srsf10	190.565	-0.70508	0.222384	-3.17055	0.00152152	0.0188981
67979	Atad1	253.947	-0.705568	0.245036	-2.87945	0.0039837	0.0365947
68034	Pabir1	56.6048	-0.706379	0.25129	-2.81101	0.00493861	0.042167
110829	Lims1	141.021	-0.714143	0.249885	-2.85788	0.00426477	0.038149
230861	Eif4g3	352.271	-0.71618	0.189343	-3.78245	0.000155294	0.00402655
229709	Ahcyl1	369.434	-0.719034	0.22643	-3.17552	0.00149568	0.0188297
104570	Ppp4r3b	392.057	-0.71912	0.226639	-3.17297	0.00150888	0.0188297
52202	Rbm34	167.948	-0.724418	0.230719	-3.13983	0.00169045	0.0204971
56248	Ak3	115.242	-0.7247	0.213615	-3.39256	0.000692438	0.0112928
11933	Atp1b3	596.026	-0.724711	0.258999	-2.79812	0.00514003	0.0432922
16423	Cd47	1014.99	-0.726825	0.164107	-4.42897	9.4686e-06	0.00051226
19731	Rgl1	318.203	-0.729269	0.220609	-3.30571	0.000947377	0.0138273
216549	Aftph	307.878	-0.730503	0.262632	-2.78147	0.00541141	0.0446022
18286	Odf2	312.16	-0.730833	0.254271	-2.87423	0.00405019	0.0369774
226499	Odr4	101.853	-0.733433	0.23872	-3.07236	0.00212372	0.0238276
66671	Ccnh	163.602	-0.733489	0.258519	-2.83727	0.00455009	0.039846
50790	Acsl4	272.196	-0.733839	0.265596	-2.76299	0.00572741	0.0462011
56376	Pdlim5	218.667	-0.733859	0.246788	-2.97364	0.00294287	0.029568
11938	Atp2a2	253.036	-0.734149	0.256683	-2.86014	0.0042345	0.0380294
12461	Cct2	863.214	-0.734467	0.223948	-3.27964	0.0010394	0.0145659
58205	Pdcd1lg2	68.1858	-0.734521	0.255584	-2.87389	0.00405454	0.0369774
70093	Ube2q1	406.112	-0.734557	0.248673	-2.95391	0.00313781	0.0309652
319817	Rc3h2	216.933	-0.736092	0.260581	-2.8248	0.00473094	0.0408889
72981	Thap12	227.298	-0.740227	0.201483	-3.6739	0.000238875	0.00545246
14884	Gtf2h1	212.683	-0.74498	0.264848	-2.81286	0.00491034	0.0420838
16784	Lamp2	565.707	-0.747194	0.222086	-3.36443	0.00076702	0.0121056
67467	Gpalpp1	126.282	-0.747894	0.256566	-2.91502	0.00355663	0.0338888
67285	Cwc27	192.779	-0.751441	0.245937	-3.05542	0.00224744	0.0248247
22628	Ywhag	829.996	-0.753094	0.192477	-3.91265	9.12879e-05	0.00275406
66923	Pbrm1	836.328	-0.755698	0.242418	-3.11734	0.00182491	0.0215946
94213	Ddx50	203.799	-0.756283	0.203267	-3.72065	0.000198714	0.00477805
67897	Rnmt	147.519	-0.757915	0.210895	-3.59381	0.000325882	0.00666755
54394	Crlf3	161.165	-0.759346	0.230079	-3.30037	0.000965577	0.0139841
73674	Wdr75	139.549	-0.761836	0.229668	-3.31712	0.000909514	0.0134491
50875	Tmod3	263.493	-0.761994	0.253859	-3.00165	0.00268523	0.0277219
99650	4933434E20Rik	92.6496	-0.7651	0.228602	-3.34686	0.000817311	0.0125473
193813	Mcfd2	79.6592	-0.767282	0.26118	-2.93775	0.00330608	0.0321272
69216	Svbp	51.3146	-0.767714	0.281904	-2.72331	0.00646306	0.0499511
68477	Rmnd5a	85.1448	-0.769415	0.276345	-2.78426	0.00536507	0.0444233
70497	Arhgap17	147.617	-0.770694	0.202364	-3.80846	0.000139837	0.00371128
68196	Hsbp1	181.472	-0.77097	0.267791	-2.879	0.00398941	0.0366173
30940	Usp25	172.485	-0.772431	0.251592	-3.07017	0.00213936	0.0239306
56404	Trip4	57.7219	-0.774695	0.233186	-3.32222	0.000893029	0.013312
78388	Mvp	103.638	-0.777	0.228517	-3.40019	0.000673392	0.0110785
17428	Mnt	105.44	-0.778132	0.26405	-2.94691	0.00320964	0.031407
24086	Tlk2	299.765	-0.782384	0.226926	-3.44774	0.000565288	0.00984867
71702	Cdc5l	321.519	-0.782415	0.279902	-2.79532	0.00518484	0.0433975
353258	Ltv1	103.709	-0.782714	0.224705	-3.4833	0.000495277	0.00897481
100273	Osbpl9	123.588	-0.783127	0.269416	-2.90676	0.00365192	0.0345797
17420	Mnat1	188.031	-0.783441	0.274333	-2.85581	0.00429274	0.0383221
71452	Ankrd40	143.709	-0.784313	0.27918	-2.80934	0.0049643	0.0423157
66799	Ube2w	84.6207	-0.784898	0.282841	-2.77505	0.00551939	0.0452694
70568	Cpne3	225.967	-0.785147	0.266166	-2.94984	0.00317936	0.0311921
19646	Rbbp4	983.671	-0.78598	0.261463	-3.00609	0.00264629	0.0274327
81000	Rad54l2	131.696	-0.786147	0.284008	-2.76805	0.00563931	0.0457858
353346	Gpr141	214.812	-0.786897	0.288819	-2.72453	0.00643923	0.0498766
228061	Agps	189.718	-0.78769	0.223282	-3.52778	0.000419056	0.00791214
270096	Mon1b	31.1631	-0.788808	0.255401	-3.08851	0.00201163	0.0230049
19356	Rad17	154.242	-0.788977	0.229138	-3.44323	0.000574801	0.00993585
71398	Tasl	72.3514	-0.790694	0.235141	-3.36264	0.000772017	0.0121334
12576	Cdkn1b	84.1537	-0.794086	0.23653	-3.35723	0.000787267	0.0123076
66482	Exoc2	58.4341	-0.801356	0.262436	-3.05353	0.00226167	0.0248541
19414	Rasa3	384.171	-0.802884	0.260785	-3.07872	0.00207889	0.0235824
67500	Ccar1	562.886	-0.803486	0.272876	-2.94451	0.00323465	0.0316242
67418	Ppil4	344.476	-0.803644	0.273871	-2.93439	0.00334207	0.0323361
57316	C1d	162.953	-0.804936	0.241329	-3.33544	0.000851658	0.012864
246177	Myo1g	225.942	-0.806838	0.21032	-3.83623	0.000124935	0.00341237
382245	Tmem29	26.1988	-0.809043	0.295371	-2.73907	0.00616127	0.0485184
105722	Ano6	206.976	-0.809787	0.231566	-3.497	0.000470515	0.0085953
269999	Orai3	121.09	-0.810969	0.255666	-3.17199	0.00151398	0.018846
217664	Mgat2	352.446	-0.811446	0.283461	-2.86264	0.00420131	0.0378521
75339	Mphosph8	213.792	-0.813758	0.247669	-3.28567	0.00101742	0.0143112
68770	Phtf2	45.8721	-0.816273	0.263374	-3.09929	0.00193983	0.0224498
226856	Lpgat1	138.174	-0.818972	0.285045	-2.87313	0.00406425	0.037015
26440	Psma1	539.182	-0.820552	0.192737	-4.25738	2.06841e-05	0.000905672
68832	Ldah	77.8758	-0.820703	0.26788	-3.0637	0.0021862	0.0243096
12033	Bcap29	239.357	-0.82281	0.276386	-2.97703	0.00291058	0.0292958
17207	Mcf2l	78.9462	-0.825608	0.24841	-3.32357	0.00088873	0.0132974
76582	Ipo11	45.2352	-0.830325	0.265518	-3.12719	0.00176483	0.0211477
227612	Tor4a	65.8105	-0.832947	0.277333	-3.00342	0.00266964	0.0275862
235907	Zfp65	34.0965	-0.832955	0.276946	-3.00765	0.00263279	0.0273562
67501	Ccdc50	362.701	-0.834816	0.194812	-4.28523	1.82547e-05	0.000821682
22627	Ywhae	2230.53	-0.835464	0.27564	-3.031	0.00243748	0.0259367
18826	Lcp1	1901.52	-0.839035	0.241709	-3.47127	0.000518011	0.00928213
216558	Ugp2	124.521	-0.840421	0.206325	-4.07328	4.63559e-05	0.00168272
17250	Abcc1	133.69	-0.844984	0.228519	-3.69764	0.000217611	0.00511226
13626	Eed	143.796	-0.845231	0.239095	-3.53513	0.000407572	0.00773425
18415	Hspa4l	94.6849	-0.845746	0.292063	-2.89576	0.00378236	0.0354057
242960	Fbxl5	36.011	-0.846895	0.247419	-3.42291	0.000619544	0.0103901
108664	Atp6v1h	54.5686	-0.847448	0.283464	-2.98961	0.00279331	0.0285237
67255	Zfp422	63.0631	-0.847592	0.222894	-3.80267	0.000143143	0.00376353
110960	Tars	792.658	-0.849722	0.248802	-3.41525	0.000637225	0.0106233
67028	Chmp1b2	44.3577	-0.851111	0.239728	-3.55032	0.000384766	0.00745227
72129	Pex13	29.2559	-0.851676	0.311738	-2.73203	0.00629463	0.0490537
235574	Atp2c1	56.2959	-0.853615	0.312087	-2.73519	0.0062345	0.0487878
13177	Eci1	32.4242	-0.854568	0.313031	-2.72998	0.00633391	0.0492915
71801	Plekhf2	115.776	-0.855921	0.279821	-3.05881	0.00222215	0.0246363
105014	Rdh14	26.6907	-0.856251	0.291134	-2.94109	0.00327063	0.0318819
20524	Slc25a17	83.9835	-0.85669	0.274211	-3.1242	0.00178292	0.0211989
19073	Srgn	872.62	-0.857742	0.222592	-3.85342	0.000116479	0.00327636
80718	Rab27b	342.867	-0.863541	0.239889	-3.59976	0.000318513	0.00658866
12675	Chuk	39.046	-0.86478	0.305975	-2.82631	0.00470881	0.0407289
67095	Trak1	63.5981	-0.865352	0.279861	-3.09208	0.00198758	0.0228693
211389	Suox	44.68	-0.870135	0.259188	-3.35716	0.000787477	0.0123076
67956	Kmt5a	407.12	-0.874351	0.213332	-4.09854	4.15769e-05	0.00153398
67006	Cisd2	228.534	-0.875904	0.257775	-3.39794	0.000678951	0.0111212
20852	Stat6	74.111	-0.878001	0.258836	-3.39212	0.000693546	0.0112945
16211	Kpnb1	443.998	-0.878344	0.317399	-2.76732	0.00565192	0.0458551
328108	Togaram1	56.4555	-0.881409	0.304351	-2.89603	0.00377915	0.0354057
100169	Phactr4	128.255	-0.882465	0.311264	-2.8351	0.00458117	0.0399938
71458	Bcor	122.213	-0.886704	0.209411	-4.23428	2.29282e-05	0.0009777
66540	Fam107b	555.302	-0.887851	0.224371	-3.95706	7.58772e-05	0.00243261
74239	Iqce	37.615	-0.891714	0.315242	-2.82866	0.0046743	0.0404926
69257	Elf2	112.803	-0.892295	0.287938	-3.09891	0.00194231	0.0224498
328365	Zmiz1	187.522	-0.895198	0.280621	-3.19006	0.00142245	0.018231
52830	Pnrc2	187.029	-0.896263	0.318806	-2.81131	0.00493396	0.042167
20364	Selenow	43.6172	-0.896499	0.29157	-3.07473	0.00210694	0.0237569
102122	Psme3ip1	243.929	-0.897912	0.227165	-3.95269	7.72765e-05	0.00246029
59029	Psmd14	364.136	-0.89818	0.214433	-4.18863	2.80642e-05	0.00115824
233033	Samd4b	72.619	-0.9002	0.260084	-3.46118	0.000537805	0.00954186
14815	Nr3c1	167.17	-0.901372	0.313736	-2.87302	0.00406563	0.037015
229776	Cdc14a	79.976	-0.90605	0.284751	-3.1819	0.00146312	0.018583
22214	Ube2h	104.004	-0.909582	0.257108	-3.53775	0.000403557	0.00768397
56406	Ncoa6	124.384	-0.909973	0.224582	-4.05185	5.08133e-05	0.00180544
100043757	Zfp831	34.8085	-0.910597	0.309993	-2.93748	0.00330897	0.0321275
20773	Sptlc2	95.701	-0.911914	0.301667	-3.02292	0.00250349	0.02635
56205	Ensa	68.6218	-0.914104	0.325447	-2.80876	0.00497321	0.0423157
105148	Iars	257.122	-0.914619	0.272973	-3.35059	0.000806398	0.0124477
106326	Osbpl11	35.1869	-0.919453	0.249326	-3.68776	0.000226237	0.00524119
217304	Cd300lb	98.3564	-0.92416	0.323942	-2.85286	0.00433278	0.0385124
68675	Fam172a	202.977	-0.926632	0.298107	-3.10839	0.00188112	0.0220503
18176	Nras	406.941	-0.929747	0.248298	-3.74449	0.000180764	0.00446082
229681	St7l	24.0823	-0.930281	0.332608	-2.79693	0.00515906	0.0432922
71750	R3hdm2	162.312	-0.934865	0.289212	-3.23246	0.00122729	0.0164413
74741	C2cd5	37.9945	-0.93578	0.33833	-2.76588	0.005677	0.0459592
72162	Dhx36	131.702	-0.936456	0.245459	-3.81512	0.000136119	0.00364367
228602	Dnaaf9	21.8976	-0.937443	0.316293	-2.96384	0.00303822	0.0303359
225055	Fbxo11	120.802	-0.943572	0.346386	-2.72404	0.00644879	0.0499094
12325	Camk2g	80.713	-0.94383	0.206155	-4.57826	4.68861e-06	0.000304976
13207	Ddx5	1099.76	-0.94384	0.293552	-3.21524	0.00130335	0.0170964
319758	Rfx7	97.6438	-0.944556	0.343023	-2.75363	0.00589391	0.0469718
20452	St8sia4	362.341	-0.945899	0.265836	-3.5582	0.000373399	0.0072932
17258	Mef2a	135.124	-0.946442	0.324317	-2.91826	0.00351988	0.0336242
66586	Crls1	38.8752	-0.947253	0.262505	-3.60851	0.000307957	0.00641747
16341	Eif3e	458.959	-0.947541	0.285548	-3.31833	0.000905584	0.013444
67864	Yipf4	67.5694	-0.949368	0.282916	-3.35566	0.000791765	0.0123233
216131	Trappc10	71.7907	-0.950342	0.285354	-3.33039	0.000867236	0.0130208
329064	Pkd2l1	225.769	-0.950743	0.276109	-3.44336	0.000574533	0.00993585
328417	Parp4	48.7212	-0.951147	0.329833	-2.88372	0.00393003	0.0362794
19654	Rbm6	224.501	-0.951342	0.203541	-4.67396	2.95448e-06	0.000211763
98758	Hnrnpf	138.113	-0.952386	0.308226	-3.0899	0.00200226	0.0229733
80517	Herpud2	41.6826	-0.952551	0.279715	-3.40543	0.000660592	0.0109158
22427	Wrn	87.7906	-0.956203	0.346793	-2.75727	0.00582859	0.0466475
13797	Emx2	532.359	-0.957226	0.306144	-3.12672	0.00176767	0.0211477
67210	Gatad1	443.224	-0.95726	0.298816	-3.20351	0.00135763	0.01754
71679	Atp5h	395.596	-0.959584	0.277653	-3.45605	0.000548148	0.00966819
66044	Dtd1	66.877	-0.961841	0.291844	-3.29574	0.000981626	0.0141437
22200	Uba3	32.9556	-0.963244	0.344048	-2.79974	0.00511444	0.0431754
19708	Dpf2	84.2256	-0.96409	0.343956	-2.80294	0.00506387	0.0428449
17970	Ncf2	277.851	-0.968035	0.283694	-3.41225	0.000644294	0.0107252
18718	Pip4k2a	357.041	-0.968449	0.314784	-3.07656	0.00209406	0.0236591
71684	Rbm43	110.911	-0.969909	0.19914	-4.87048	1.11327e-06	0.000100221
15502	Dnaja1	142.82	-0.970278	0.231851	-4.18491	2.85275e-05	0.00116312
224105	Pak2	643.012	-0.973025	0.325122	-2.99279	0.00276436	0.0282794
270086	Ogfod1	57.1584	-0.973806	0.246599	-3.94894	7.84984e-05	0.0024749
64659	Mrps14	121.849	-0.975584	0.350533	-2.78315	0.00538346	0.0445114
668501	Zfp507	55.5647	-0.976537	0.260034	-3.75543	0.000173047	0.00432734
75974	Dock11	173.368	-0.976965	0.163863	-5.9621	2.49015e-09	7.00541e-07
110446	Acat1	140.887	-0.979991	0.317167	-3.08983	0.00200274	0.0229733
66291	Smim8	20.922	-0.981281	0.349363	-2.80877	0.00497311	0.0423157
75398	Mrpl32	86.2376	-0.981951	0.272876	-3.59852	0.000320034	0.00660797
269181	Mgat4a	92.6924	-0.986727	0.238985	-4.12883	3.6462e-05	0.00139087
22234	Ugcg	55.9076	-0.988782	0.356562	-2.7731	0.00555253	0.0454419
18457	Bloc1s6	77.3121	-0.988976	0.231979	-4.26321	2.01509e-05	0.000892337
73229	Zfp983	41.4796	-0.990978	0.261714	-3.78649	0.000152792	0.00398001
327987	Med13	146.435	-0.991784	0.296486	-3.34513	0.00082244	0.0125524
67871	Mrrf	41.263	-0.993672	0.294829	-3.37033	0.000750774	0.011961
66185	Virma	190.521	-0.995701	0.167223	-5.95433	2.61138e-09	7.0783e-07
21812	Tgfbr1	139.742	-0.996157	0.3261	-3.05476	0.00225241	0.0248247
27370	Rps26	4884.55	-0.998855	0.281873	-3.54363	0.000394656	0.00759157
267019	Rps15a	3193.64	-0.998965	0.284184	-3.5152	0.000439415	0.00816535
74022	Glyr1	240.445	-1.00003	0.277733	-3.60069	0.00031737	0.00657711
83486	Rbm5	314.396	-1.00394	0.330389	-3.03866	0.00237635	0.0256402
69048	Slc30a5	48.4511	-1.00495	0.284111	-3.53716	0.000404458	0.00768813
18576	Pde3b	199.726	-1.00515	0.233841	-4.29844	1.72002e-05	0.000790017
22038	Plscr1	17.5894	-1.00867	0.360465	-2.79823	0.00513831	0.0432922
229317	Eif2a	91.664	-1.01114	0.282069	-3.58474	0.000337418	0.00684138
210973	Kbtbd2	103.294	-1.01236	0.364866	-2.77461	0.00552678	0.0452971
20843	Stag2	397.246	-1.01424	0.367135	-2.76259	0.00573444	0.0462246
59031	Chst12	52.0093	-1.01449	0.332957	-3.04691	0.00231209	0.0251868
53379	Hnrnpa2b1	470.234	-1.01994	0.351315	-2.90322	0.00369349	0.034839
215751	Ginm1	31.6495	-1.02541	0.352379	-2.90995	0.00361491	0.034299
210789	Tbc1d4	289.32	-1.02614	0.299505	-3.42614	0.000612225	0.0103134
241633	Atp8b4	983.17	-1.0278	0.195435	-5.25903	1.4482e-07	1.81073e-05
76117	Arhgap15	113.792	-1.03376	0.287437	-3.59647	0.000322564	0.00662374
27052	Aoah	23.785	-1.03607	0.331648	-3.12402	0.001784	0.0211989
14679	Gnai3	135.178	-1.04258	0.251013	-4.1535	3.27433e-05	0.00127055
75605	Kdm5b	220.657	-1.04466	0.367687	-2.84118	0.00449475	0.0396129
52014	Nus1	191.91	-1.04505	0.322434	-3.24113	0.00119055	0.0160831
319997	A630001G21Rik	17.8613	-1.04567	0.363489	-2.87675	0.00401789	0.0368435
66315	Senp7	74.7175	-1.0467	0.275636	-3.79739	0.000146228	0.00382675
67891	Rpl4	9208.49	-1.05007	0.32267	-3.25432	0.00113664	0.015544
108101	Fermt3	176.125	-1.05312	0.342015	-3.07917	0.00207579	0.023571
73804	Kif2c	67.7286	-1.05513	0.341704	-3.08785	0.00201607	0.0230193
20194	S100a10	1077.35	-1.05545	0.319379	-3.30468	0.000950842	0.0138599
16909	Lmo2	73.9803	-1.0558	0.296354	-3.56264	0.000367146	0.00722289
76763	Mospd2	18.8915	-1.05833	0.380369	-2.78237	0.00539632	0.044585
320487	Heatr5a	87.2299	-1.06058	0.292601	-3.62466	0.00028934	0.00619
241303	Fam78a	16.9387	-1.06108	0.381859	-2.77873	0.00545716	0.0447917
320817	Atad2b	241.179	-1.06257	0.337819	-3.14539	0.00165863	0.0201734
69227	Selenot	201.761	-1.06364	0.356558	-2.98307	0.00285377	0.0289572
319236	Trim12c	211.84	-1.06498	0.275948	-3.85934	0.000113692	0.00322027
69568	Vkorc1l1	36.6191	-1.06676	0.386534	-2.7598	0.00578374	0.0464398
18130	Ints6	67.1568	-1.06789	0.379298	-2.81544	0.00487108	0.041811
72685	Dnajc6	55.0737	-1.06956	0.333324	-3.20878	0.001333	0.0172864
18571	Pdcd6ip	400.646	-1.07087	0.251826	-4.25244	2.11456e-05	0.000918729
11569	Aebp2	217.711	-1.07112	0.225698	-4.74582	2.07662e-06	0.000160951
381820	Smim10l1	86.4726	-1.07212	0.240187	-4.46369	8.05594e-06	0.000462518
226541	Klhl20	30.1008	-1.07614	0.389886	-2.76014	0.00577761	0.0464398
231123	Haus3	183.725	-1.07827	0.251159	-4.29318	1.76134e-05	0.000802446
54170	Rragc	221.616	-1.07899	0.31177	-3.46087	0.000538442	0.00954186
13032	Ctsc	631.03	-1.07933	0.368378	-2.92994	0.00339031	0.0326813
68021	Bphl	26.625	-1.08045	0.324337	-3.33126	0.000864546	0.0130063
14017	Evi2a	73.1308	-1.08069	0.378198	-2.85748	0.0042702	0.0381673
226442	Zfp281	46.9873	-1.08135	0.283482	-3.81453	0.000136443	0.00364367
67602	Necap1	25.8945	-1.08141	0.360383	-3.00072	0.00269342	0.0277302
20846	Stat1	136.715	-1.08254	0.382647	-2.82908	0.00466818	0.0404708
69077	Psmd11	142.804	-1.0838	0.314355	-3.4477	0.000565382	0.00984867
78610	Uvrag	65.3462	-1.08567	0.309793	-3.50451	0.000457441	0.00839736
140742	Sesn1	36.7044	-1.08632	0.336505	-3.22823	0.0012456	0.0166469
66072	Sdhaf2	106.282	-1.08843	0.311441	-3.49482	0.000474389	0.00863803
56878	Rbms1	180.122	-1.09071	0.263196	-4.14411	3.41136e-05	0.00131017
266690	Cyb5r4	104.516	-1.09079	0.382901	-2.84875	0.0043892	0.0388605
18033	Nfkb1	211.642	-1.09344	0.26828	-4.07573	4.58698e-05	0.00167046
108645	Mat2b	144.828	-1.09546	0.293056	-3.73807	0.000185436	0.00454621
105501	Abhd4	61.7729	-1.09621	0.345489	-3.17293	0.00150908	0.0188297
18023	Nfe2l1	391.28	-1.10053	0.360826	-3.05003	0.0022882	0.0249999
230376	Haus6	57.5787	-1.10112	0.359396	-3.0638	0.00218544	0.0243096
14933	Gk	53.1078	-1.1019	0.252086	-4.37113	1.23603e-05	0.000607212
218138	Gmds	71.5839	-1.10439	0.320893	-3.44162	0.000578247	0.00998009
67804	Snx2	67.7878	-1.10583	0.333411	-3.31672	0.000910812	0.0134506
108077	Skic2	47.6748	-1.10611	0.264264	-4.18563	2.84381e-05	0.00116312
108098	Med21	120.485	-1.10679	0.39755	-2.78403	0.00536885	0.0444233
59007	Ngly1	49.9249	-1.10756	0.240728	-4.60086	4.20744e-06	0.000280079
211499	Tmem87a	63.1157	-1.10789	0.365654	-3.0299	0.00244634	0.0259459
59052	Mettl9	89.6532	-1.10792	0.330978	-3.34742	0.000815675	0.0125393
18637	Pfdn2	158.78	-1.11099	0.295416	-3.76077	0.000169394	0.00428406
27280	Phlda3	102.47	-1.11132	0.369888	-3.00447	0.00266044	0.0275165
59069	Tpm3	2435.03	-1.11353	0.221293	-5.03191	4.85609e-07	5.05977e-05
74117	Actr3	327.305	-1.11446	0.381336	-2.92252	0.00347206	0.0332803
18712	Pim1	605.319	-1.11775	0.36519	-3.06073	0.00220798	0.0245275
22288	Utrn	94.5142	-1.12392	0.305675	-3.67684	0.000236137	0.00540092
22210	Ube2b	356.38	-1.12654	0.270809	-4.15992	3.18355e-05	0.00125375
56480	Tbk1	42.1483	-1.12753	0.389544	-2.8945	0.00379766	0.0354061
545085	Wdr70	64.2918	-1.13069	0.370083	-3.05522	0.00224896	0.0248247
26430	Parg	79.8156	-1.13254	0.291501	-3.88519	0.000102251	0.0029993
78891	Scyl1	44.915	-1.13277	0.413942	-2.73654	0.00620887	0.0487104
66949	Trim59	75.2455	-1.13896	0.321348	-3.54432	0.000393628	0.00758476
66816	Thap2	28.2914	-1.13945	0.342158	-3.3302	0.000867825	0.0130208
19108	Prkx	37.6819	-1.13969	0.329155	-3.46246	0.000535267	0.00954186
17210	Mcl1	707.711	-1.13981	0.171413	-6.64946	2.94162e-11	1.839e-08
16590	Kit	107.015	-1.13983	0.413173	-2.75874	0.0058025	0.0464737
381259	Tmem237	20.4615	-1.14239	0.415856	-2.74707	0.00601302	0.0476847
83962	Btbd1	48.9416	-1.14442	0.362287	-3.15888	0.00158374	0.0195126
22779	Ikzf2	491.438	-1.14557	0.377708	-3.03295	0.00242174	0.0258312
319535	Zfp182	19.3927	-1.14752	0.412489	-2.78194	0.00540344	0.0446022
98366	Smap1	100.901	-1.15281	0.275857	-4.179	2.92789e-05	0.00117931
30930	Vps26a	122.696	-1.15401	0.218771	-5.27497	1.32779e-07	1.67883e-05
20352	Sema4b	52.918	-1.15425	0.393287	-2.93487	0.00333686	0.0323147
66109	Tspan13	146.432	-1.15605	0.424241	-2.72498	0.00643045	0.0498703
66641	Sike1	59.0418	-1.1561	0.400176	-2.88897	0.00386501	0.0358868
53605	Nap1l1	1135.57	-1.15701	0.229158	-5.04896	4.4421e-07	4.71575e-05
224111	Ubxn7	62.1136	-1.16004	0.301845	-3.84316	0.000121459	0.00335525
66202	1110059G10Rik	48.7077	-1.16657	0.346173	-3.36989	0.000751976	0.011961
22166	Txn1	707.86	-1.16825	0.370233	-3.15543	0.00160262	0.0196666
22592	Ercc5	38.2369	-1.17088	0.39557	-2.95999	0.00307645	0.0305554
12508	Cd53	422.131	-1.17429	0.339372	-3.46018	0.000539818	0.00955121
56349	Net1	32.756	-1.17985	0.4145	-2.84645	0.00442102	0.0390807
94212	Pag1	160.345	-1.18134	0.319678	-3.69541	0.000219529	0.00511623
216805	Flcn	34.5421	-1.18306	0.422923	-2.79735	0.0051524	0.0432922
237542	Osbpl8	591.531	-1.18764	0.300491	-3.95232	7.73964e-05	0.00246029
13025	Ctla2b	61.5419	-1.18778	0.340308	-3.49029	0.000482496	0.00877144
70396	Asnsd1	317.886	-1.18806	0.197753	-6.00777	1.88094e-09	5.72061e-07
58194	Sh3kbp1	261.165	-1.18973	0.273956	-4.34277	1.40699e-05	0.000673738
74735	Trim14	58.1865	-1.19095	0.396391	-3.00449	0.00266026	0.0275165
224132	Slc49a4	40.1846	-1.19111	0.382947	-3.11037	0.0018685	0.0219252
12578	Cdkn2a	839.182	-1.19265	0.408652	-2.9185	0.00351721	0.0336242
14911	Thumpd3	41.4741	-1.19396	0.363596	-3.28374	0.00102439	0.0143913
63986	Gmfg	90.4946	-1.19544	0.389558	-3.06872	0.00214978	0.0240233
218333	Ice1	114.211	-1.19709	0.243972	-4.90667	9.26343e-07	8.75978e-05
68991	Ssu72	267.343	-1.19994	0.369442	-3.24798	0.00116227	0.0157768
229906	Gtf2b	37.4306	-1.20599	0.433833	-2.77985	0.00543837	0.0447027
66286	Sec11c	1068.61	-1.20616	0.264739	-4.55603	5.21301e-06	0.000329256
212139	Cc2d1a	20.7611	-1.20704	0.432579	-2.79033	0.00526549	0.0438259
66441	Magohb	88.7875	-1.20705	0.303144	-3.98176	6.84083e-05	0.0022792
77683	Ehmt1	282.503	-1.20721	0.225819	-5.34592	8.99586e-08	1.23452e-05
73389	Hbp1	184.643	-1.20994	0.306401	-3.94889	7.8516e-05	0.0024749
83997	Slmap	148.846	-1.21269	0.41864	-2.89675	0.00377052	0.0353581
58172	Sertad2	243.069	-1.21654	0.324076	-3.75386	0.000174134	0.00434344
19046	Ppp1cb	129.384	-1.21699	0.444214	-2.73964	0.00615058	0.0485021
23849	Klf6	820.182	-1.21751	0.389532	-3.12556	0.00177467	0.021178
20530	Slc31a2	18.0993	-1.21761	0.418511	-2.90939	0.0036213	0.0343307
80795	Selenok	281.33	-1.21772	0.382678	-3.1821	0.00146209	0.018583
225215	Rsl24d1	141.519	-1.22323	0.29775	-4.10826	3.98653e-05	0.00148545
67713	Dnajc19	34.3841	-1.22489	0.411968	-2.97327	0.00294644	0.0295774
408067	Zfp874b	13.3178	-1.2254	0.415213	-2.95126	0.00316478	0.0310762
20947	Swap70	199.617	-1.22583	0.35771	-3.4269	0.000610517	0.0103001
18753	Prkcd	175.963	-1.22982	0.346879	-3.54539	0.000392029	0.0075669
78749	Filip1l	109.343	-1.23095	0.30549	-4.02942	5.59136e-05	0.00194797
100041677	Zfp984	23.7251	-1.2312	0.404736	-3.04197	0.00235033	0.0255539
243853	Fkrp	63.4212	-1.23428	0.272671	-4.52663	5.9931e-06	0.000370552
17918	Myo5a	249.007	-1.23494	0.447486	-2.75972	0.00578506	0.0464398
268281	Shprh	65.3999	-1.23613	0.316419	-3.90663	9.35927e-05	0.00280106
19106	Eif2ak2	69.4521	-1.2382	0.411763	-3.00708	0.00263773	0.0273822
71862	Gpr160	22.153	-1.23955	0.447356	-2.77083	0.00559135	0.0456198
66136	Polr1h	92.1264	-1.24086	0.286555	-4.33026	1.4893e-05	0.0006954
11487	Adam10	174.671	-1.24316	0.317086	-3.92057	8.83411e-05	0.00269405
260409	Cdc42ep3	53.7346	-1.24571	0.455189	-2.73669	0.00620612	0.0487104
67128	Ube2g1	65.2066	-1.24682	0.313266	-3.98006	6.8899e-05	0.0022792
17082	Il1rl1	471.741	-1.24791	0.379319	-3.28987	0.00100235	0.0142164
234515	Inpp4b	182.24	-1.2488	0.237871	-5.2499	1.52183e-07	1.84142e-05
234072	Adprhl1	18.1454	-1.25145	0.420303	-2.97751	0.00290605	0.0292764
209086	Samd9l	69.5976	-1.25417	0.375069	-3.34384	0.000826262	0.0125714
12421	Rb1cc1	244.534	-1.25463	0.336889	-3.72415	0.000195972	0.00473234
80904	Dtx3	16.1649	-1.25694	0.441079	-2.84969	0.00437618	0.0388007
76938	Rbm17	295.912	-1.25696	0.2865	-4.38728	1.14777e-05	0.000576603
76789	Mzt1	49.7311	-1.26036	0.431763	-2.9191	0.00351049	0.0335915
72123	Ccdc71l	82.4514	-1.2616	0.301553	-4.18366	2.86854e-05	0.00116533
20868	Stk10	92.2371	-1.26161	0.402822	-3.13194	0.00173655	0.0209223
68018	Cert1	97.073	-1.26183	0.290805	-4.33908	1.43081e-05	0.000679364
218203	Mylip	17.214	-1.26385	0.461697	-2.73741	0.00619246	0.0487104
66075	Chchd3	232.632	-1.26959	0.141533	-8.97033	2.95626e-19	1.66334e-15
17996	Neb	196.071	-1.27064	0.421983	-3.01112	0.00260286	0.0271666
66841	Etfdh	15.0741	-1.27154	0.466107	-2.72799	0.00637211	0.0495545
11746	Anxa4	248.703	-1.27463	0.360773	-3.53307	0.00041077	0.00777974
19290	Pura	175.415	-1.27476	0.253464	-5.02935	4.92143e-07	5.08081e-05
18000	Septin2	343.243	-1.27566	0.290713	-4.38804	1.14374e-05	0.000576603
13197	Gadd45a	37.9144	-1.2766	0.372099	-3.43082	0.000601771	0.0102138
21763	Tex2	290.706	-1.28314	0.380031	-3.3764	0.000734421	0.0118527
72020	Zfp654	42.5369	-1.28332	0.401602	-3.19549	0.00139593	0.0179525
66953	Cdca7	75.9841	-1.28443	0.464017	-2.76807	0.00563895	0.0457858
17684	Cited2	380.648	-1.28522	0.336772	-3.81628	0.000135481	0.00363858
71999	Fbxo22	52.0026	-1.28691	0.391025	-3.29112	0.000997877	0.0141782
74200	Khdc4	60.2134	-1.28778	0.466341	-2.76146	0.00575429	0.0463515
66849	Ppp1r2	29.4158	-1.29111	0.447018	-2.88827	0.00387365	0.0359063
73668	Ttc21b	18.988	-1.29517	0.442788	-2.92504	0.00344417	0.0330412
66212	Sec61b	679.803	-1.29624	0.40547	-3.19689	0.00138919	0.0179067
100978	Nfxl1	30.4495	-1.29726	0.350119	-3.7052	0.00021122	0.0049934
110651	Rps6ka3	108.905	-1.29816	0.230247	-5.6381	1.71937e-08	3.17181e-06
14590	Ggh	77.7545	-1.30011	0.334886	-3.88224	0.000103498	0.00301726
70599	Itprid2	23.2221	-1.30064	0.397638	-3.27092	0.001072	0.0148745
13030	Ctsb	294.843	-1.30186	0.301067	-4.32415	1.53119e-05	0.000711498
19645	Rb1	92.3379	-1.30224	0.359527	-3.62209	0.000292231	0.00619851
67899	Cmc1	63.0277	-1.3039	0.327826	-3.97741	6.9671e-05	0.00229242
78232	Trappc6b	31.6875	-1.30554	0.311747	-4.18781	2.81657e-05	0.00115824
57896	Krcc1	203.121	-1.31023	0.250435	-5.23181	1.67858e-07	1.96761e-05
21787	Tfg	154.86	-1.31307	0.454844	-2.88686	0.00389105	0.0360082
215693	Zmat1	16.7466	-1.31496	0.423985	-3.10142	0.00192593	0.0223658
67885	Mtln	34.3351	-1.32156	0.372018	-3.55242	0.000381703	0.00741849
65960	Twsg1	57.0216	-1.32453	0.36762	-3.60299	0.000314574	0.00654325
11307	Abcg1	112.555	-1.3263	0.364202	-3.64166	0.000270881	0.00592223
19951	Rpl32	1066.52	-1.32869	0.376985	-3.52452	0.000424253	0.00795687
67870	Enoph1	28.6798	-1.33307	0.386087	-3.45277	0.000554864	0.00975607
98999	Znfx1	49.7053	-1.33353	0.439305	-3.03554	0.00240105	0.0256834
72723	Zfp74	10.7179	-1.33449	0.477611	-2.79409	0.00520461	0.0434155
12122	Bid	203.667	-1.33885	0.468919	-2.85519	0.00430115	0.0383221
50933	Uchl3	136.304	-1.33898	0.32677	-4.09762	4.17417e-05	0.00153503
230770	Tmem39b	30.8632	-1.34278	0.466847	-2.87628	0.00402387	0.0368435
14939	Gzmb	2397.38	-1.34554	0.378888	-3.55129	0.000383352	0.00743769
29864	Rnf11	21.3436	-1.34605	0.382764	-3.51664	0.000437039	0.00814238
218699	Pxk	41.6255	-1.34661	0.416893	-3.23011	0.00123741	0.0165572
12400	Cbfb	360.974	-1.34864	0.387623	-3.47927	0.000502789	0.00908115
69150	Snx4	287.826	-1.34881	0.262855	-5.13139	2.87611e-07	3.17303e-05
67213	Cmtm6	195.359	-1.3553	0.288123	-4.70389	2.55253e-06	0.000187736
223696	Tomm22	130.045	-1.35793	0.39475	-3.43997	0.000581778	0.0100256
77987	Ascc3	71.9057	-1.36119	0.374735	-3.63239	0.000280804	0.00611197
22352	Vim	1068.28	-1.36413	0.312477	-4.36555	1.26803e-05	0.000617714
214764	Edrf1	41.1373	-1.36949	0.299824	-4.56763	4.93261e-06	0.000313597
382423	Atxn7l3b	381.71	-1.37012	0.450985	-3.03806	0.00238105	0.0256402
209357	Gtf2h3	12.8358	-1.37141	0.472858	-2.90025	0.00372867	0.0350702
78771	Mctp1	164.281	-1.37178	0.406608	-3.3737	0.000741638	0.0118584
232286	Tmf1	276.35	-1.37233	0.42371	-3.23884	0.00120018	0.0161358
239217	Kctd12	150.07	-1.37306	0.443472	-3.09615	0.00196052	0.0226275
17434	Mocs2	97.7712	-1.37889	0.424379	-3.24921	0.00115727	0.015747
66488	Fam136a	111.27	-1.37905	0.490719	-2.81027	0.00495003	0.042231
100678	Psph	28.393	-1.38341	0.428897	-3.22551	0.00125748	0.0167571
67248	Rpl39	749.873	-1.38435	0.43931	-3.1512	0.00162601	0.019867
109905	Rap1a	229.678	-1.38773	0.232737	-5.96265	2.48179e-09	7.00541e-07
66395	Ahnak	354.194	-1.39183	0.417522	-3.33356	0.000857425	0.012932
76681	Trim12a	87.6694	-1.39191	0.316669	-4.39546	1.10538e-05	0.000565402
54446	Nfat5	16.5707	-1.39307	0.435448	-3.19916	0.00137829	0.0177865
15980	Ifngr2	50.9883	-1.3948	0.366619	-3.80449	0.000142095	0.00375499
227707	BC005624	56.6303	-1.39598	0.431088	-3.23826	0.00120259	0.0161489
14567	Gdi1	14.5854	-1.39615	0.407762	-3.42393	0.000617235	0.0103668
11796	Birc3	31.3163	-1.3998	0.428132	-3.26955	0.00107718	0.0149139
17846	Commd1	77.6844	-1.40218	0.28105	-4.98908	6.06678e-07	6.04155e-05
67370	Zfp606	37.3409	-1.40288	0.336899	-4.16411	3.12572e-05	0.00124162
13822	Epb41l2	137.034	-1.40754	0.246651	-5.7066	1.15254e-08	2.23613e-06
19889	Rp2	46.0333	-1.4095	0.499741	-2.82047	0.00479535	0.041287
18570	Pdcd6	149.095	-1.41373	0.325	-4.34994	1.36174e-05	0.000660503
67742	Samsn1	307.409	-1.41387	0.29889	-4.73042	2.24061e-06	0.000170362
83410	Cstf2t	52.4008	-1.4163	0.419655	-3.37491	0.000738404	0.0118534
433693	Akirin2	85.8491	-1.41696	0.401099	-3.53269	0.000411352	0.00777974
67070	Lsm14a	254.803	-1.41834	0.233701	-6.06902	1.28696e-09	4.25945e-07
54667	Atp8b2	27.0115	-1.41957	0.447453	-3.17256	0.001511	0.0188297
16993	Lta4h	414.139	-1.42277	0.52004	-2.73588	0.00622135	0.0487527
22751	Zfp90	28.8719	-1.42309	0.439603	-3.23721	0.00120703	0.0161892
21769	Zfand3	117.828	-1.42426	0.319232	-4.46151	8.13834e-06	0.000463609
14645	Glul	160.524	-1.42901	0.443321	-3.22343	0.00126667	0.0168286
321000	Lrif1	42.6461	-1.42917	0.456788	-3.12875	0.00175554	0.0211058
100900	Hscb	44.3556	-1.4305	0.434574	-3.29172	0.000995765	0.0141782
22151	Tubb2a	58.2336	-1.43083	0.425477	-3.36288	0.000771349	0.0121334
14727	Lilrb4b	75.4296	-1.43192	0.427284	-3.35122	0.00080456	0.0124364
109019	Nabp1	138.127	-1.43293	0.392493	-3.65084	0.000261381	0.00577803
21355	Tap2	92.598	-1.43439	0.492241	-2.91401	0.00356822	0.0339705
14030	Ewsr1	310.499	-1.43472	0.39565	-3.62624	0.000287584	0.00619
67861	Akr1b10	22.8509	-1.43541	0.438098	-3.27646	0.00105116	0.014694
70699	Nup205	37.0074	-1.43751	0.516248	-2.78454	0.00536034	0.0444182
76959	Chmp5	253.114	-1.43881	0.257381	-5.59021	2.268e-08	3.92643e-06
20084	Rps18	1743.76	-1.4417	0.224274	-6.42832	1.29026e-10	6.18586e-08
50930	Tnfsf14	28.8297	-1.4452	0.510434	-2.83132	0.00463556	0.0403122
16776	Lama5	73.3915	-1.44633	0.482499	-2.99758	0.00272135	0.027957
211673	Arfgef1	268.081	-1.44685	0.245855	-5.88497	3.9812e-09	9.33342e-07
57444	Isg20	44.5066	-1.44773	0.368721	-3.92637	8.62389e-05	0.00264427
69151	Lzic	34.9056	-1.4493	0.461069	-3.14334	0.00167029	0.0202759
21985	Tpd52	51.436	-1.45038	0.456327	-3.17838	0.00148098	0.0187463
668166	Zxdb	12.2733	-1.45373	0.430962	-3.37323	0.000742926	0.0118584
16801	Arhgef1	83.8116	-1.45605	0.434046	-3.35459	0.000794815	0.0123366
270106	Rpl13	5983.06	-1.45906	0.488397	-2.98745	0.00281317	0.0286745
66052	Sdhc	275.695	-1.46006	0.535493	-2.72657	0.00639962	0.0496655
66190	Acer3	68.6981	-1.46084	0.39683	-3.68128	0.00023207	0.00531871
27056	Irf5	154.239	-1.46537	0.500167	-2.92977	0.00339214	0.0326813
67841	Atg3	165.443	-1.46576	0.320544	-4.57272	4.81433e-06	0.000309575
20733	Spint2	49.1834	-1.46697	0.422422	-3.47277	0.000515114	0.00924494
268417	Zkscan17	53.256	-1.4704	0.439928	-3.34235	0.000830715	0.0126154
71673	Rnf215	12.9835	-1.47047	0.48582	-3.02679	0.00247168	0.0261408
171210	Acot2	21.4308	-1.47133	0.456996	-3.21957	0.00128384	0.0169766
235442	Rab8b	227.262	-1.47188	0.286941	-5.12955	2.90432e-07	3.17304e-05
12488	Cd2ap	47.1831	-1.47312	0.506891	-2.90619	0.00365858	0.0345967
66480	Rpl15	48.5448	-1.47346	0.37395	-3.94024	8.13985e-05	0.00253032
66143	Eef1e1	63.0456	-1.47358	0.395762	-3.72341	0.000196548	0.0047361
66481	Rps21	6009.03	-1.47387	0.232972	-6.32636	2.51005e-10	1.12982e-07
17188	Maz	38.8647	-1.474	0.479525	-3.07387	0.00211299	0.0238012
104394	E2f4	52.8242	-1.47416	0.411434	-3.58297	0.000339712	0.00684301
19744	Rheb	53.6949	-1.47417	0.394317	-3.73855	0.000185083	0.00454621
19286	Pts	28.8102	-1.47456	0.384274	-3.83726	0.000124414	0.0034064
66612	Ormdl3	42.9279	-1.47711	0.355343	-4.15685	3.22672e-05	0.00126077
66676	Tmed7	52.2644	-1.48312	0.477506	-3.10597	0.00189654	0.0221618
69163	Mrpl44	136.418	-1.48711	0.501313	-2.96643	0.00301283	0.0301096
12515	Cd69	87.4621	-1.48845	0.537457	-2.76943	0.00561542	0.0456908
15212	Hexb	67.0789	-1.48911	0.477231	-3.1203	0.00180665	0.0214453
14728	Lilrb4a	184.866	-1.49246	0.409298	-3.64638	0.000265956	0.00584531
12916	Crem	25.2964	-1.49499	0.447531	-3.34054	0.000836171	0.0126812
14125	Fcer1a	847.905	-1.49823	0.320399	-4.67615	2.92304e-06	0.000210852
12457	Noct	17.2535	-1.50378	0.528996	-2.84271	0.00447319	0.0394799
211550	Tifa	39.999	-1.50436	0.422479	-3.56079	0.000369742	0.00724862
74411	Plpp6	25.3478	-1.5085	0.465666	-3.23944	0.00119763	0.0161358
218503	Fcho2	96.4638	-1.51377	0.499503	-3.03056	0.00244102	0.0259367
74108	Parn	125.583	-1.51636	0.395359	-3.83539	0.000125366	0.00341584
77805	Esco1	78.302	-1.52199	0.454377	-3.34962	0.00080923	0.0124573
226139	Cox15	47.0499	-1.52418	0.499107	-3.05381	0.00225957	0.0248541
320473	Heatr5b	79.4377	-1.52498	0.420658	-3.62523	0.000288699	0.00619
66980	Zdhhc6	35.1672	-1.52511	0.39995	-3.81325	0.00013715	0.00364858
433904	Ociad2	17.6242	-1.52551	0.44505	-3.42773	0.00060864	0.0102989
16828	Ldha	972.249	-1.52815	0.358516	-4.26244	2.02209e-05	0.000892337
19344	Rab5b	34.457	-1.52949	0.353084	-4.33182	1.47885e-05	0.000693396
20922	Supt4a	27.402	-1.53246	0.418266	-3.66384	0.000248459	0.00559181
74763	Naa60	54.8048	-1.53634	0.486593	-3.15734	0.00159217	0.019581
77128	Crebrf	158.795	-1.53675	0.467627	-3.28628	0.00101519	0.0142978
68833	Pdcl3	19.2725	-1.5373	0.351048	-4.37917	1.1913e-05	0.000593171
22401	Zmat3	179.777	-1.54527	0.36484	-4.23546	2.28082e-05	0.0009777
56550	Ube2d2a	286.617	-1.55005	0.422651	-3.66743	0.000244998	0.00556947
20054	Rps15	3777.05	-1.55009	0.390799	-3.96646	7.29469e-05	0.00237246
71766	Raver1	35.9322	-1.55151	0.564404	-2.74894	0.0059789	0.0475145
20917	Suclg2	35.8461	-1.55256	0.379012	-4.09634	4.19737e-05	0.00153853
266692	Cpne1	45.6107	-1.55699	0.538076	-2.89363	0.00380821	0.035475
17165	Mapkapk5	63.8006	-1.55915	0.52541	-2.96749	0.00300246	0.0300326
12768	Ccr1	90.974	-1.56343	0.380119	-4.11299	3.90568e-05	0.00146502
77053	Sun1	79.5396	-1.56423	0.556294	-2.81187	0.00492539	0.042167
378702	Serf2	311.182	-1.56895	0.376133	-4.17126	3.02914e-05	0.00121306
320951	Pisd	67.4941	-1.57316	0.495007	-3.17805	0.00148268	0.0187467
101118	Tmem168	20.109	-1.58088	0.50882	-3.10696	0.00189025	0.0221159
64657	Mrps10	27.8249	-1.5936	0.371798	-4.2862	1.81752e-05	0.000821682
114565	Zbtb21	14.18	-1.59434	0.520974	-3.0603	0.00221115	0.0245385
76041	Ccdc125	29.2029	-1.59549	0.491161	-3.24841	0.00116051	0.015772
232784	Zfp212	68.3691	-1.59877	0.553764	-2.8871	0.00388815	0.0360082
67923	Eloc	111.908	-1.60799	0.419736	-3.83096	0.000127643	0.00346113
73919	Lyrm1	11.3829	-1.61253	0.511793	-3.15074	0.00162856	0.0198765
245867	Pcmtd2	42.515	-1.61351	0.481162	-3.35337	0.000798351	0.0123744
380711	Rap1gap2	111.778	-1.6187	0.557368	-2.90418	0.0036822	0.0347616
407243	Peds1	29.5114	-1.62515	0.557299	-2.91613	0.00354408	0.0338266
67054	Paics	497.382	-1.62778	0.464208	-3.50657	0.000453927	0.00836012
69668	Ccdc115	213.05	-1.62879	0.342213	-4.75958	1.93995e-06	0.000154825
12772	Ccr2	1238.06	-1.62892	0.428169	-3.8044	0.000142151	0.00375499
26374	Cop1	75.6372	-1.62953	0.332458	-4.90146	9.51268e-07	8.92051e-05
69792	Med6	15.3756	-1.63326	0.428208	-3.81417	0.000136642	0.00364367
227095	Hibch	38.3182	-1.63415	0.414473	-3.94271	8.05662e-05	0.00251139
66362	Exosc3	18.5579	-1.63823	0.473243	-3.46171	0.000536763	0.00954186
277360	Prex1	261.172	-1.63867	0.490876	-3.33826	0.00084305	0.0127612
58801	Pmaip1	167.487	-1.64146	0.353929	-4.63782	3.5211e-06	0.000244586
21781	Tfdp1	83.5438	-1.64238	0.449232	-3.65596	0.00025622	0.00572073
56443	Arpc1a	409.029	-1.64285	0.564045	-2.91263	0.00358397	0.0340628
14594	Ggta1	75.0326	-1.65123	0.377835	-4.37024	1.24108e-05	0.000607212
74107	Cep55	44.9178	-1.65143	0.376044	-4.3916	1.12519e-05	0.000572933
72313	Fryl	211.121	-1.6524	0.462298	-3.57431	0.000351153	0.00696917
226144	Erlin1	31.1797	-1.65244	0.415076	-3.98104	6.86131e-05	0.0022792
21761	Morf4l1	79.9887	-1.65347	0.332812	-4.96818	6.75838e-07	6.66156e-05
12053	Bcl6	9.33399	-1.66361	0.598358	-2.78029	0.005431	0.0446747
76890	Memo1	61.0217	-1.66574	0.558523	-2.98241	0.00285989	0.0289931
76302	Pcnp	23.2175	-1.66684	0.525329	-3.17294	0.00150902	0.0188297
76551	Ccdc6	64.0389	-1.66918	0.434402	-3.84248	0.000121795	0.00335525
27425	Atp5l	11.4511	-1.67158	0.54791	-3.05083	0.00228209	0.0249809
71683	Gypc	10.396	-1.67254	0.584955	-2.85926	0.00424625	0.0380576
227801	Dennd1a	15.0394	-1.67368	0.461965	-3.62295	0.000291259	0.00619851
11990	Atrn	27.8494	-1.67439	0.484642	-3.45491	0.00055048	0.00969413
12566	Cdk2	90.2505	-1.67517	0.461974	-3.62612	0.000287714	0.00619
104725	Sptssa	83.4786	-1.6787	0.586896	-2.8603	0.0042324	0.0380294
68724	Arl8a	163.082	-1.67954	0.588339	-2.85472	0.00430748	0.0383482
72289	Malat1	3425.43	-1.68201	0.518871	-3.24166	0.00118834	0.0160726
271457	Rab5a	11.486	-1.68255	0.585468	-2.87386	0.00405493	0.0369774
14991	H2-M3	11.583	-1.68624	0.587714	-2.86915	0.0041158	0.0373681
21366	Slc6a6	297.23	-1.69011	0.410519	-4.11701	3.83826e-05	0.00144548
53618	Fut8	446.993	-1.69368	0.466968	-3.62698	0.000286756	0.00619
27362	Dnajb9	29.1229	-1.69462	0.462159	-3.66674	0.000245662	0.00556947
11655	Alas1	102.53	-1.69852	0.557538	-3.04646	0.00231554	0.0252
58875	Hibadh	77.716	-1.71599	0.508394	-3.37532	0.000737303	0.0118527
213827	Arcn1	64.1942	-1.72004	0.50808	-3.38537	0.000710827	0.0115446
217430	Slc66a3	35.5989	-1.72923	0.544469	-3.176	0.00149321	0.0188297
11571	Crisp1	14.8244	-1.72949	0.560117	-3.08772	0.00201697	0.0230193
17973	Nck1	96.5289	-1.73044	0.616706	-2.80594	0.00501708	0.0425771
230753	Thrap3	310.632	-1.73921	0.512335	-3.39467	0.000687102	0.011222
108657	Rnpepl1	17.4472	-1.7421	0.504728	-3.45156	0.000557364	0.00978473
17158	Man2a1	91.9336	-1.74294	0.496494	-3.5105	0.000447263	0.0082509
18726	Lilra6	151.422	-1.74519	0.402788	-4.33277	1.47246e-05	0.000693286
74603	Cd200r3	96.866	-1.76226	0.515544	-3.41824	0.000630271	0.0105385
238875	Gapt	42.8972	-1.76624	0.522034	-3.38338	0.000715989	0.0116096
52575	Trmt10c	23.2966	-1.76796	0.536965	-3.2925	0.000993011	0.0141782
69234	Zfp688	29.5939	-1.77196	0.588731	-3.0098	0.00261423	0.0272173
68815	Btbd10	42.826	-1.77451	0.385891	-4.59848	4.25582e-06	0.000280079
100604	Lrrc8c	21.7882	-1.77909	0.560719	-3.17288	0.00150937	0.0188297
100637	N4bp2l1	36.3104	-1.77985	0.444922	-4.00036	6.32456e-05	0.00215667
66495	Ndufb3	191.679	-1.78814	0.438015	-4.08236	4.45803e-05	0.00162877
67704	1810037I17Rik	107.642	-1.79014	0.461651	-3.87768	0.000105455	0.00305062
231507	Plac8	2159.75	-1.79099	0.619842	-2.88944	0.00385935	0.0358868
27981	Rsrp1	258.431	-1.79126	0.380555	-4.70697	2.51431e-06	0.000186141
66290	Atp6v1g1	53.7901	-1.79608	0.450642	-3.9856	6.73103e-05	0.00226102
231889	Bud31	15.8314	-1.79998	0.529525	-3.39923	0.000675755	0.0110849
217684	Susd6	35.7123	-1.80154	0.43089	-4.18096	2.90275e-05	0.00117499
108767	Pnrc1	47.7607	-1.8032	0.433054	-4.16391	3.1285e-05	0.00124162
20363	Selenop	61.383	-1.80419	0.365951	-4.93014	8.2171e-07	7.90316e-05
434223	Gvin3	202.895	-1.80594	0.599451	-3.01266	0.0025897	0.0270836
22428	Dctn6	178.138	-1.80724	0.481011	-3.75718	0.00017184	0.00430671
246196	Zfp277	31.753	-1.80727	0.379138	-4.76679	1.87184e-06	0.000151538
17527	Mpv17	42.5688	-1.81098	0.325985	-5.55541	2.76954e-08	4.58319e-06
51791	Rgs14	49.6168	-1.81188	0.527964	-3.43182	0.000599553	0.0101988
17872	Ppp1r15a	104.207	-1.81943	0.62622	-2.90541	0.00366772	0.0346539
17869	Myc	62.7196	-1.82042	0.582669	-3.12427	0.00178246	0.0211989
74202	Fblim1	7.90261	-1.82143	0.665998	-2.73489	0.00624021	0.0487985
73288	Vps50	64.1027	-1.82956	0.337835	-5.41554	6.11041e-08	9.04743e-06
21982	Tmem165	52.4014	-1.83024	0.299165	-6.11783	9.48575e-10	3.44333e-07
11804	Aplp2	43.6994	-1.83038	0.473437	-3.86616	0.000110561	0.00314974
72167	Thumpd2	23.1708	-1.83967	0.442402	-4.15836	3.20543e-05	0.00125682
23845	Clec5a	126.563	-1.84584	0.56457	-3.26947	0.00107749	0.0149139
68346	Sirt5	13.311	-1.85562	0.603026	-3.07718	0.00208967	0.0236591
12802	Cnr2	65.3529	-1.85963	0.478674	-3.88496	0.000102349	0.0029993
140580	Elmo1	115.971	-1.86073	0.463666	-4.01308	5.99318e-05	0.00206875
68999	Anapc10	28.79	-1.87331	0.553867	-3.38223	0.000718988	0.0116414
68552	Smim14	165.312	-1.87413	0.622686	-3.00976	0.00261458	0.0272173
66167	Tma7	105.368	-1.88177	0.684949	-2.74731	0.00600868	0.0476838
60599	Trp53inp1	85.9867	-1.88928	0.30557	-6.18281	6.29714e-10	2.53077e-07
18518	Igbp1	258.277	-1.89107	0.45109	-4.19222	2.76243e-05	0.00115146
228980	Taf4	15.4526	-1.89486	0.566334	-3.34584	0.000820332	0.0125495
12609	Cebpd	30.9504	-1.89642	0.568124	-3.33804	0.000843717	0.0127612
14773	Grk5	6.51642	-1.90489	0.68169	-2.79436	0.00520028	0.0434155
14782	Gsr	98.8645	-1.9062	0.431172	-4.42098	9.82526e-06	0.000523998
28000	Prpf19	271.475	-1.91398	0.357766	-5.3498	8.80498e-08	1.22324e-05
14062	F2r	2197.99	-1.91672	0.460359	-4.16354	3.13357e-05	0.00124162
320808	Dcaf5	57.7329	-1.92198	0.334317	-5.74897	8.97882e-09	1.77261e-06
26938	St6galnac5	10.8666	-1.92706	0.620659	-3.10486	0.0019037	0.0221818
67942	Atp5g2	5.70242	-1.93245	0.632662	-3.05447	0.00225458	0.0248247
56398	Chp1	111.368	-1.93268	0.456447	-4.23419	2.29372e-05	0.0009777
230145	Galnt12	95.6301	-1.93473	0.649278	-2.97981	0.00288426	0.0291561
17191	Mbd2	146.181	-1.94419	0.297417	-6.53692	6.27999e-11	3.36518e-08
237073	Rbm41	17.0141	-1.95755	0.491911	-3.97948	6.90667e-05	0.0022792
20861	Stfa1	404.157	-1.95844	0.56256	-3.48131	0.000498976	0.00902729
18148	Npm1	4326.47	-1.95882	0.494345	-3.96246	7.41825e-05	0.00240112
59050	Nsa2	167.307	-1.96541	0.435975	-4.50809	6.54149e-06	0.00039576
73172	Exo5	45.2081	-1.96656	0.415575	-4.73214	2.2217e-06	0.000170073
14461	Gata2	342.642	-1.96657	0.441943	-4.44982	8.59433e-06	0.000476414
625249	Gpx4	63.7544	-1.96981	0.521351	-3.77827	0.000157921	0.00407588
22232	Slc35a2	86.9013	-1.97053	0.618965	-3.1836	0.00145458	0.0185372
13688	Eif4ebp2	110.721	-1.97226	0.660575	-2.98567	0.00282959	0.0287637
75785	Klhl24	66.4236	-1.97249	0.438853	-4.49466	6.96822e-06	0.000413119
214639	4930486L24Rik	27.9317	-1.97319	0.503908	-3.91578	9.0114e-05	0.00273994
74136	Sec14l1	49.9875	-1.9834	0.481775	-4.11686	3.84074e-05	0.00144548
24088	Tlr2	19.5079	-1.98636	0.518406	-3.83166	0.000127282	0.00345967
77644	Steep1	22.1206	-2.00341	0.507798	-3.94529	7.9703e-05	0.00249832
14894	Cfap20	29.3743	-2.0043	0.590126	-3.39638	0.000682826	0.0111684
66201	Vta1	34.4667	-2.01058	0.411009	-4.89181	9.99125e-07	9.2157e-05
20195	S100a11	504.183	-2.01145	0.519025	-3.87543	0.000106435	0.00306321
12452	Ccng2	44.7264	-2.02859	0.544036	-3.72879	0.000192403	0.00466618
67148	Ramac	20.4489	-2.03197	0.539305	-3.76776	0.000164719	0.00422229
381045	Mix23	28.5644	-2.03368	0.617673	-3.29248	0.000993082	0.0141782
12808	Cobl	64.0252	-2.04229	0.677548	-3.01423	0.0025763	0.0269838
17938	Naca	1552.23	-2.04294	0.551257	-3.70596	0.000210589	0.00498897
11671	Aldh3a2	15.0423	-2.04501	0.522328	-3.91519	9.03332e-05	0.00273994
319195	Rpl17	716.966	-2.0534	0.557213	-3.68513	0.00022859	0.00525195
105886298	Cmc4	6.27117	-2.05538	0.639306	-3.21502	0.00130434	0.0170964
70757	Hacd2	9.46187	-2.05637	0.702741	-2.92621	0.00343123	0.03296
76770	Csta2	313.255	-2.05679	0.619982	-3.3175	0.000908269	0.0134491
20437	Siah1a	16.8802	-2.05741	0.677684	-3.03594	0.00239787	0.0256834
27207	Rps11	935.299	-2.0717	0.396147	-5.22962	1.69858e-07	1.97053e-05
50778	Rgs1	52.641	-2.07708	0.740785	-2.80389	0.00504903	0.0427837
224014	Fgd4	87.4263	-2.07728	0.71904	-2.88896	0.00386517	0.0358868
69976	Galk2	29.8007	-2.08076	0.610417	-3.40874	0.000652628	0.010843
66496	Ppdpf	11.6719	-2.08546	0.700041	-2.97905	0.00289142	0.0291813
109161	Ube2q2	75.5546	-2.09756	0.633294	-3.31214	0.000925844	0.0135793
74091	Npl	27.1875	-2.09832	0.535178	-3.9208	8.8256e-05	0.00269405
24001	Tiam2	10.3741	-2.09964	0.574768	-3.65302	0.000259176	0.00575248
102103	Mtus1	18.6121	-2.10044	0.701645	-2.99359	0.00275716	0.0282791
319974	Auts2	34.1969	-2.10579	0.443597	-4.74708	2.0637e-06	0.000160951
50789	Fbxl3	29.5193	-2.10719	0.451949	-4.66244	3.12484e-06	0.000220404
216198	Tcp11l2	37.344	-2.10726	0.487407	-4.3234	1.53643e-05	0.000711498
16592	Fabp5	167.377	-2.11535	0.394735	-5.35891	8.3727e-08	1.17772e-05
93684	Selenof	122.684	-2.11654	0.529297	-3.99878	6.3671e-05	0.00216462
16790	Anpep	18.4732	-2.12823	0.704027	-3.02293	0.00250336	0.02635
107951	Cdk9	78.5115	-2.14164	0.383297	-5.58741	2.30487e-08	3.92981e-06
98221	Eif3m	51.1344	-2.1434	0.443801	-4.82964	1.36777e-06	0.000118302
78618	Acap2	18.0594	-2.15878	0.577049	-3.74106	0.000183243	0.0045121
54405	Ndufa1	230.689	-2.16088	0.582904	-3.70709	0.000209657	0.00497736
66521	Rwdd1	40.4812	-2.17647	0.712981	-3.05264	0.0022684	0.0249037
332579	Card9	9.75849	-2.17883	0.737756	-2.95332	0.00314379	0.0309782
29817	Igfbp7	80.5084	-2.17889	0.479105	-4.54783	5.42016e-06	0.000336978
67896	Ccdc80	24.7794	-2.18653	0.721966	-3.02857	0.00245711	0.0260111
99712	Cept1	77.9747	-2.18918	0.70462	-3.10689	0.00189065	0.0221159
19141	Lgmn	5.5826	-2.19332	0.727332	-3.01557	0.00256498	0.0269
30951	Cbx8	5.493	-2.20044	0.750356	-2.93253	0.0033621	0.0324753
20516	Slc20a2	6.32651	-2.20266	0.779324	-2.82638	0.00470777	0.0407289
12856	Cox17	304.294	-2.20997	0.55807	-3.96002	7.49428e-05	0.00240952
16561	Kif1b	10.0516	-2.22529	0.745176	-2.98626	0.00282415	0.0287344
433016	Cstdc4	958.449	-2.23144	0.693906	-3.21577	0.00130095	0.0170964
17132	Maf	14.6851	-2.23529	0.66801	-3.3462	0.000819285	0.0125495
16785	Rpsa	1825.59	-2.23664	0.552493	-4.04827	5.15965e-05	0.00182584
72461	Prcp	18.8863	-2.23681	0.584137	-3.82926	0.000128531	0.00347683
224674	Slc37a1	6.91646	-2.25467	0.685968	-3.28684	0.00101317	0.0142872
246293	Klhl8	5.33354	-2.27652	0.750156	-3.03473	0.0024075	0.025728
72404	Wdr44	15.6713	-2.28041	0.812487	-2.80671	0.00500505	0.0425391
60533	Cd274	47.0898	-2.28451	0.63788	-3.5814	0.000341755	0.00684301
225115	Svil	57.4586	-2.28765	0.605414	-3.77866	0.000157675	0.00407588
213084	Cdkl3	6.42685	-2.28822	0.679639	-3.36681	0.000760418	0.0120351
212627	Prpsap2	10.4744	-2.29219	0.627193	-3.65468	0.000257498	0.00573788
19156	Psap	640.352	-2.30254	0.675853	-3.40686	0.000657146	0.0108748
20750	Spp1	136.566	-2.31563	0.64623	-3.58329	0.000339288	0.00684301
26905	Eif2s3x	131.676	-2.32557	0.543426	-4.27946	1.87349e-05	0.000839935
218820	Zfp503	9.4194	-2.34666	0.532256	-4.40889	1.03902e-05	0.000543816
235330	Ttc12	8.9092	-2.35033	0.777344	-3.02354	0.00249834	0.0263485
18759	Prkci	13.5408	-2.35049	0.489311	-4.80368	1.55777e-06	0.000130818
56397	Morf4l2	99.4152	-2.35637	0.361322	-6.52152	6.95968e-11	3.55988e-08
53886	Cdkl2	8.87987	-2.35646	0.853778	-2.76003	0.00577953	0.0464398
19411	Rarg	6.54093	-2.35975	0.82228	-2.86976	0.0041078	0.0373398
79043	Spsb3	26.5695	-2.37086	0.770571	-3.07675	0.00209269	0.0236591
223920	Soat2	6.73374	-2.37705	0.782414	-3.0381	0.00238075	0.0256402
80719	Igsf6	73.7723	-2.42639	0.78409	-3.09453	0.00197122	0.0227043
18950	Pnp	33.8361	-2.43884	0.632004	-3.85891	0.000113896	0.00322027
97165	Hmgb2	368.027	-2.43997	0.542438	-4.49817	6.85424e-06	0.00041027
66483	Rpl36al	248.507	-2.44613	0.356033	-6.87052	6.39687e-12	5.53723e-09
69228	Zfp746	6.87607	-2.44787	0.646641	-3.78552	0.00015339	0.00398636
20088	Rps24	4239.26	-2.45027	0.370937	-6.60561	3.95892e-11	2.34472e-08
97884	B3galnt2	36.1712	-2.45843	0.598848	-4.10526	4.0386e-05	0.00149988
11957	Atp5j	157.078	-2.46753	0.554415	-4.4507	8.55927e-06	0.000476414
100715	Tent2	6.66268	-2.47052	0.751395	-3.28792	0.00100931	0.0142507
17961	Nat2	5.89881	-2.4722	0.711628	-3.47401	0.000512749	0.0092172
12977	Csf1	74.3181	-2.48135	0.637922	-3.88973	0.000100355	0.00297966
55950	Bri3	24.8306	-2.48718	0.693631	-3.58574	0.000336119	0.00682733
106068	Slc45a4	49.1001	-2.48999	0.495689	-5.02329	5.07947e-07	5.14949e-05
14744	Gpr65	50.402	-2.49395	0.744483	-3.34991	0.000808364	0.0124573
21847	Klf10	31.2228	-2.49457	0.559417	-4.45923	8.22562e-06	0.00046514
217737	Ahsa1	173.856	-2.49944	0.342404	-7.29968	2.88461e-13	3.60672e-10
21990	Tph1	118.57	-2.52307	0.718202	-3.51304	0.000443017	0.00819945
229445	Ctso	3.79033	-2.5335	0.869618	-2.91335	0.00357579	0.0340138
18566	Pdcd1	21.3428	-2.53581	0.824633	-3.07508	0.00210446	0.0237527
67389	C1qtnf12	10.1539	-2.54953	0.719998	-3.54102	0.000398581	0.00762795
22629	Ywhah	226.616	-2.55032	0.708006	-3.60212	0.000315638	0.00655327
15284	Hlx	8.51714	-2.5561	0.781385	-3.27125	0.00107075	0.0148745
76273	Ndfip2	75.0406	-2.55822	0.610234	-4.19219	2.76276e-05	0.00115146
12982	Csf2ra	28.938	-2.58272	0.636071	-4.06042	4.89841e-05	0.0017724
16633	Klra2	10.8035	-2.59445	0.908616	-2.85539	0.0042984	0.0383221
11658	Alcam	58.3128	-2.59705	0.702792	-3.69533	0.000219598	0.00511623
16898	Rps2	508.904	-2.59738	0.583307	-4.45285	8.47362e-06	0.000475762
15289	Hmgb1	420.653	-2.6074	0.685564	-3.80329	0.000142787	0.00376295
230393	Focad	8.73991	-2.6166	0.776968	-3.3677	0.000757974	0.0120303
18245	Oaz1	44.8424	-2.62475	0.704128	-3.72767	0.000193259	0.00467687
15354	Hmgb3	164.582	-2.62487	0.51401	-5.10666	3.27903e-07	3.54797e-05
66361	Zfand1	3.91576	-2.6385	0.864729	-3.05124	0.00227899	0.0249713
67945	Rpl41	1761.71	-2.64427	0.469439	-5.63283	1.77281e-08	3.21764e-06
19188	Psme2	207.027	-2.64807	0.422461	-6.26818	3.65283e-10	1.52242e-07
26406	Map3k3	55.2251	-2.65161	0.705673	-3.75757	0.000171574	0.00430671
57808	Rpl35a	294.602	-2.6638	0.513914	-5.18337	2.17915e-07	2.50224e-05
56295	Higd1a	159.171	-2.66748	0.45243	-5.8959	3.7265e-09	8.9222e-07
69895	Snhg8	242.594	-2.66839	0.744889	-3.58226	0.00034063	0.00684301
18792	Plau	3.26489	-2.69386	0.969441	-2.77877	0.00545648	0.0447917
15473	Rida	23.3646	-2.69722	0.566335	-4.76259	1.91129e-06	0.000153626
100502825	Rpl37rt	70.506	-2.70862	0.524193	-5.16722	2.37599e-07	2.6737e-05
66489	Rpl35	721.201	-2.72853	0.730896	-3.73313	0.000189111	0.00459626
235633	Als2cl	5.81664	-2.73574	0.796767	-3.43355	0.000595732	0.0101714
26451	Rpl27a	1964.03	-2.73637	0.40164	-6.81298	9.55964e-12	7.26395e-09
213452	Dstyk	4.95876	-2.76008	0.889027	-3.1046	0.00190535	0.0221818
665574	Gm7694	8.48623	-2.76599	0.895484	-3.08882	0.00200956	0.0230047
21825	Thbs1	357.39	-2.76716	1.00389	-2.75645	0.00584324	0.0467003
20931	Surf2	15.2734	-2.77662	0.697498	-3.98082	6.86766e-05	0.0022792
19240	Tmsb10	123.158	-2.82294	0.319266	-8.84195	9.4061e-19	3.52823e-15
73078	Pmpcb	33.3186	-2.82332	0.629833	-4.48264	7.37239e-06	0.000434353
407786	Taf9b	9.28723	-2.84301	0.858431	-3.31186	0.000926767	0.0135793
54198	Snx3	279.495	-2.84698	0.751062	-3.79061	0.000150279	0.00392363
13043	Cttn	12.6598	-2.8475	0.826309	-3.44605	0.000568839	0.00987831
621697	Rpl32l	3.70494	-2.85264	0.920448	-3.09919	0.00194049	0.0224498
18582	Pde6d	17.7778	-2.85285	0.741466	-3.84759	0.000119286	0.00332259
68507	Ppfia4	5.27396	-2.85464	0.99551	-2.86751	0.0041371	0.0374778
11951	Atp5g1	114.031	-2.85624	0.759754	-3.75943	0.000170299	0.00429681
60361	Ms4a4b	6.2495	-2.86243	0.818783	-3.49595	0.000472374	0.00861527
20044	Rps14	16001.4	-2.86452	0.64772	-4.42246	9.75824e-06	0.000522902
16176	Il1b	10.3366	-2.86693	0.771325	-3.71689	0.000201692	0.00481877
67759	Plgrkt	29.1239	-2.89782	0.627282	-4.61964	3.84399e-06	0.00026216
226421	Rab7b	9.72364	-2.92529	1.06102	-2.75705	0.0058325	0.0466475
16952	Anxa1	131.581	-2.93906	0.605138	-4.85684	1.19275e-06	0.000105267
74126	Syvn1	52.4458	-2.94026	0.764843	-3.84427	0.000120911	0.00335525
12527	Cd9	60.9893	-2.98571	0.514712	-5.80073	6.60256e-09	1.40186e-06
72096	Eef1akmt2	7.99896	-2.99454	0.855778	-3.4992	0.000466663	0.00853879
104718	Ttc7b	10.3366	-3.04092	0.750148	-4.05376	5.04018e-05	0.00180544
74645	Tent5c	4.37857	-3.04342	0.996378	-3.05448	0.00225448	0.0248247
239849	Cd200r4	315.765	-3.04476	0.546252	-5.57391	2.49085e-08	4.18351e-06
20290	Ccl1	9.08398	-3.05496	0.994156	-3.07291	0.00211979	0.0238276
20091	Rps3a1	319.188	-3.0774	0.637371	-4.82828	1.37719e-06	0.000118302
52076	Tmem38b	5.37887	-3.08173	0.989394	-3.11476	0.00184092	0.021692
67671	Rpl38	1531.86	-3.08453	0.414838	-7.43551	1.04169e-13	2.25124e-10
20310	Cxcl2	8.31548	-3.09995	0.988572	-3.13579	0.00171392	0.020694
13653	Egr1	208.742	-3.10282	0.756265	-4.10282	4.08139e-05	0.00151079
68349	Ndufs3	38.3307	-3.15269	0.593129	-5.31534	1.06457e-07	1.40936e-05
67186	Rplp2	3659.67	-3.15469	0.532069	-5.92911	3.04585e-09	7.91115e-07
17749	Polr2k	14.0002	-3.17305	0.945814	-3.35484	0.000794115	0.0123366
19216	Ptger1	16.5335	-3.17792	0.71828	-4.42434	9.67354e-06	0.000520844
20229	Sat1	39.9314	-3.18292	0.552833	-5.75746	8.53884e-09	1.71585e-06
17105	Lyz2	390.065	-3.20904	0.953926	-3.36404	0.000768117	0.0121059
67067	Romo1	476.539	-3.21963	0.729549	-4.41317	1.01867e-05	0.000540714
14020	Evi5	5.62721	-3.23696	1.09292	-2.96177	0.00305878	0.0304875
14433	Gapdh	12.7384	-3.24255	0.976747	-3.31974	0.000900999	0.0133936
327959	Xaf1	8.11221	-3.2522	0.739367	-4.39863	1.08937e-05	0.000562326
71712	Dram1	5.98991	-3.2523	1.05503	-3.08265	0.00205169	0.0233209
21414	Tcf7	3.40359	-3.27371	1.18405	-2.76485	0.00569492	0.046038
18413	Osm	107.347	-3.3012	0.78091	-4.22737	2.36436e-05	0.001004
18643	Pfn1	126.639	-3.30323	0.754188	-4.37985	1.18762e-05	0.000593171
15078	H3f3a	40.3128	-3.31338	0.571738	-5.79527	6.82122e-09	1.42147e-06
72355	Cdpf1	9.95569	-3.34352	0.887261	-3.76836	0.000164323	0.00422174
12310	Calca	5.15649	-3.34731	0.962433	-3.47797	0.000505234	0.00909664
21929	Tnfaip3	3.86207	-3.36606	1.23143	-2.73346	0.00626736	0.0489428
69871	Ppp1r35	9.74212	-3.36633	1.04803	-3.21207	0.00131784	0.0171832
12702	Socs3	6.1888	-3.3704	0.898227	-3.75228	0.000175235	0.00434344
266781	Snx17	81.1999	-3.37921	0.777718	-4.34503	1.39256e-05	0.000669677
114641	Rpl31	1481.26	-3.40046	0.69425	-4.89804	9.67996e-07	9.00236e-05
13836	Epha2	6.29244	-3.42756	1.18464	-2.89332	0.00381187	0.0354797
217588	Mbip	11.805	-3.43254	0.761176	-4.50952	6.49732e-06	0.000395213
16197	Il7r	24.1627	-3.43772	1.24753	-2.75562	0.00585815	0.0467436
56338	Txnip	784.451	-3.4696	0.969525	-3.57866	0.000345359	0.00689937
55951	Mpc1	6.58256	-3.47305	1.21381	-2.86127	0.00421941	0.0379808
11833	Aqp8	86.6338	-3.49622	1.06559	-3.28103	0.00103428	0.0145122
66373	Lsm5	17.0924	-3.54786	0.923398	-3.84217	0.000121949	0.00335525
20116	Rps8	4591.25	-3.58022	0.569005	-6.29207	3.13269e-10	1.35585e-07
19921	Rpl19	207.88	-3.64639	0.924545	-3.94399	8.01384e-05	0.00250499
29870	Gtse1	25.2743	-3.67984	0.756525	-4.86413	1.14961e-06	0.000102671
20613	Snai1	2.18926	-3.7143	1.28717	-2.88563	0.0039063	0.03609
12182	Bst1	6.6107	-3.75376	1.17602	-3.19193	0.00141325	0.0181338
75292	Prkd3	12.1301	-3.77243	0.823658	-4.58009	4.64784e-06	0.000304082
70350	Basp1	68.4801	-3.80685	0.693652	-5.48813	4.06222e-08	6.53032e-06
66094	Lsm7	40.5881	-3.80689	0.793071	-4.80019	1.58517e-06	0.000132132
100042173	Rps15a-ps6	23.779	-3.86474	0.797796	-4.84427	1.27076e-06	0.000110852
65019	Rpl23	2962.88	-3.89333	0.450905	-8.63448	5.89966e-18	1.65972e-14
67279	Med31	3.806	-3.90127	1.31416	-2.96865	0.00299115	0.0299461
243958	Siglecg	2.4799	-3.90295	1.42397	-2.74089	0.00612728	0.0483809
56318	Acpp	8.71427	-3.9121	1.20388	-3.24957	0.00115579	0.0157459
246154	Vasn	2.5064	-3.91694	1.40138	-2.79507	0.00518889	0.0433975
230721	Pabpc4	109.446	-3.92053	0.56075	-6.99157	2.71826e-12	2.54905e-09
227960	Gca	1.71781	-3.98707	1.37005	-2.91017	0.00361234	0.034299
17476	Mpeg1	22.8486	-4.03006	1.02135	-3.94583	7.95238e-05	0.00249832
233040	Fbxo27	2.7439	-4.03331	1.37462	-2.93413	0.00334482	0.0323361
11497	Adam3	1.84659	-4.08089	1.25875	-3.24203	0.00118682	0.0160713
72692	Hnrnpll	1.83016	-4.08392	1.46819	-2.78161	0.00540902	0.0446022
19899	Rpl18	633.144	-4.08453	0.720073	-5.67239	1.4082e-08	2.68585e-06
22196	Ube2i	16.9667	-4.11821	1.10288	-3.73407	0.000188412	0.00458918
71914	Antxr2	14.195	-4.12855	0.777642	-5.30906	1.10193e-07	1.44186e-05
626175	Gm6654	4.46733	-4.15097	1.27937	-3.24455	0.00117637	0.015949
218963	Ubb-ps	11.0573	-4.16356	0.82869	-5.02427	5.05344e-07	5.14949e-05
66449	Pam16	24.1209	-4.16967	0.997888	-4.1785	2.9344e-05	0.00117931
56857	Slc37a2	3.02739	-4.1889	1.17074	-3.57801	0.000346225	0.00689937
56615	Mgst1	3.14215	-4.25096	1.55455	-2.73453	0.00624693	0.0488172
78593	Nrip3	11.2906	-4.26477	0.903116	-4.72229	2.33203e-06	0.000176123
66197	Cks2	17.2601	-4.28203	1.40978	-3.03737	0.00238654	0.0256624
18575	Pde1c	2.17443	-4.31755	1.55673	-2.77347	0.00554623	0.0454234
11465	Actg1	7.24935	-4.32859	1.1136	-3.88701	0.000101487	0.00299362
66383	Iscu	3.33194	-4.33655	1.2644	-3.42973	0.000604178	0.0102392
329509	1810024B03Rik	3.66402	-4.47901	1.55379	-2.88264	0.00394361	0.0363749
212937	Tifab	3.83403	-4.53024	1.53456	-2.95215	0.00315573	0.0310591
100034251	Wfdc17	37.2377	-4.54317	0.868341	-5.23201	1.67678e-07	1.96761e-05
56278	Gkap1	4.01343	-4.59101	1.60141	-2.86685	0.00414579	0.0375021
83433	Trem2	3.9568	-4.59508	1.42932	-3.21487	0.00130506	0.0170964
12859	Cox5b	188.522	-4.61874	0.684355	-6.74904	1.48827e-11	1.04672e-08
234797	6430548M08Rik	2.67699	-4.62895	1.45281	-3.1862	0.00144153	0.0184336
320790	Chd7	20.2298	-4.65409	0.998335	-4.66185	3.13379e-06	0.000220404
17118	Marcks	2.83142	-4.71049	1.31965	-3.56951	0.000357647	0.0070607
67249	Tbc1d19	3.10013	-4.83982	1.35095	-3.58252	0.000340295	0.00684301
17101	Lyst	7.16463	-4.86169	1.45399	-3.3437	0.000826699	0.0125714
216864	Mgl2	3.20204	-4.89116	1.52306	-3.21141	0.00132086	0.0171832
74511	Lrrc17	101.568	-4.90964	1.0874	-4.51505	6.33018e-06	0.000389254
242894	Actr3b	20.8274	-4.91215	1.12958	-4.34863	1.36988e-05	0.0006616
70549	Tln2	3.29385	-4.92641	1.42295	-3.46211	0.000535961	0.00954186
19652	Rbm3	106.355	-4.94844	1.12292	-4.40675	1.04932e-05	0.000544451
338523	Kdm7a	10.6964	-4.94941	1.31551	-3.76236	0.00016832	0.00428406
52614	Adgre4	5.09141	-4.95944	1.63476	-3.03373	0.00241549	0.0257889
12867	Cox7c	94.2934	-5.01393	1.0472	-4.78793	1.68514e-06	0.000138415
66477	Atp5md	209.647	-5.03457	0.684778	-7.35212	1.95082e-13	2.74407e-10
73710	Tubb2b	15.3712	-5.05701	1.15519	-4.37762	1.19981e-05	0.000594777
108078	Olr1	5.48627	-5.06026	1.59156	-3.17943	0.00147567	0.0187001
19933	Rpl21	753.34	-5.09667	0.987907	-5.15906	2.48193e-07	2.76526e-05
320343	Lypd6	8.42478	-5.10088	1.20945	-4.21752	2.47009e-05	0.00104496
69713	Pin4	21.0772	-5.11562	1.49511	-3.42156	0.000622629	0.0104263
67311	Nanp	12.196	-5.12438	1.7387	-2.94725	0.00320616	0.0314003
14870	Gstp1	8.6359	-5.1395	1.45724	-3.52687	0.000420508	0.00792626
20005	Rpl9	851.868	-5.20496	0.925989	-5.62097	1.89885e-08	3.3917e-06
22070	Tpt1	307.807	-5.21489	1.05401	-4.94768	7.51031e-07	7.28565e-05
13058	Cybb	27.3996	-5.26621	1.40031	-3.76074	0.000169413	0.00428406
12408	Cbr1	4.25643	-5.30118	1.10251	-4.80828	1.52237e-06	0.000128806
93834	Peli2	9.69421	-5.31042	1.20446	-4.40898	1.03859e-05	0.000543816
20661	Sort1	7.08892	-5.44565	1.35884	-4.00757	6.13472e-05	0.0021047
20288	Msr1	25.4361	-5.4805	1.51184	-3.62507	0.000288888	0.00619
654359	Gm12338	4.83657	-5.4832	1.32688	-4.1324	3.58987e-05	0.00137404
52132	Ccdc97	74.6099	-5.59053	1.05508	-5.29869	1.16635e-07	1.50861e-05
71653	Shtn1	5.21488	-5.5953	1.45343	-3.84972	0.000118254	0.00331022
14707	Gng5	36.0406	-5.6437	1.23949	-4.55325	5.28223e-06	0.000330227
19988	Rpl6	884.982	-5.73301	1.10757	-5.17622	2.26426e-07	2.57371e-05
18655	Pgk1	31.728	-5.79533	1.06449	-5.44425	5.2025e-08	8.13108e-06
242341	Atp6v0d2	14.2886	-5.87585	1.64059	-3.58154	0.000341573	0.00684301
268449	Rpl23a	3359.45	-5.8772	1.21028	-4.85607	1.19738e-06	0.000105267
54217	Rpl36	991.481	-5.89235	1.10345	-5.33993	9.29833e-08	1.26065e-05
19896	Rpl10a	120.348	-6.10257	1.3578	-4.49444	6.97526e-06	0.000413119
18648	Pgam1	25.0829	-6.10276	1.77839	-3.43162	0.000599985	0.0101988
20055	Rps16	439.018	-6.12036	1.16538	-5.2518	1.5062e-07	1.84142e-05
20115	Rps7	1006.15	-6.13774	1.11962	-5.48198	4.20589e-08	6.66605e-06
78294	Rps27a	577.604	-6.20216	1.14237	-5.42923	5.6599e-08	8.72478e-06
12655	Chil3	73.7318	-6.3192	1.5379	-4.10897	3.97421e-05	0.00148545
76808	Rpl18a	577.137	-6.43972	0.70096	-9.18699	4.03977e-20	4.54595e-16
93695	Gpnmb	22.6739	-6.5485	1.58716	-4.12592	3.69259e-05	0.00140381
15331	Hmgn2	42.6225	-6.58246	1.87151	-3.51718	0.000436152	0.00813934
19982	Rpl36a	2940.6	-6.76896	1.12086	-6.03907	1.55004e-09	4.84516e-07
68193	Rpl24	329.687	-6.84847	1.23543	-5.54337	2.96697e-08	4.83874e-06
110954	Rpl10	244.386	-6.90855	1.27496	-5.41866	6.00476e-08	9.00954e-06
54127	Rps28	825.838	-6.9175	1.15382	-5.99532	2.03086e-09	6.01402e-07
22186	Uba52	443.546	-7.00482	1.18608	-5.90588	3.50765e-09	8.58078e-07
100503670	Rpl5	476.558	-7.11457	1.15341	-6.1683	6.9027e-10	2.5892e-07
268373	Ppia	102.767	-7.19189	1.56398	-4.59847	4.25607e-06	0.000280079
23918	Impdh2	149.034	-7.2501	1.63032	-4.44703	8.70647e-06	0.000477562
19943	Rpl28	472.426	-7.27388	1.23721	-5.87925	4.12128e-09	9.46465e-07
20102	Rps4x	488.013	-7.35225	1.2174	-6.03929	1.54791e-09	4.84516e-07
67025	Rpl11	2194.55	-7.40561	1.21384	-6.10096	1.05434e-09	3.5953e-07
27367	Rpl3	569.169	-7.41806	1.27326	-5.82604	5.6758e-09	1.25235e-06
20068	Rps17	1264.44	-7.49186	1.26619	-5.91683	3.28196e-09	8.20708e-07
27176	Rpl7a	294.879	-7.61935	1.3579	-5.61114	2.01002e-08	3.53418e-06
26889	Cln8	22.4713	-7.69697	1.03882	-7.40936	1.26906e-13	2.25124e-10
19989	Rpl7	2678.41	-7.80804	1.14636	-6.81114	9.68269e-12	7.26395e-09
269261	Rpl12	1681.07	-7.8554	1.22264	-6.42493	1.3193e-10	6.18586e-08
14109	Fau	1189.08	-7.96248	1.30307	-6.11057	9.92751e-10	3.49107e-07
56330	Pdcd5	50.1255	-8.27586	1.86136	-4.44615	8.74235e-06	0.000477562
20090	Rps29	1985.46	-8.44284	1.28317	-6.57969	4.7142e-11	2.65244e-08
19942	Rpl27	1767.06	-8.61013	1.28222	-6.71501	1.88057e-11	1.24483e-08
66475	Rps23	342.183	-8.63633	1.4936	-5.78221	7.37239e-09	1.50839e-06
20042	Rps12	5915.08	-9.50813	1.33297	-7.13302	9.81883e-13	1.10491e-09
68052	Rps13	1603.64	-9.52724	1.54452	-6.16843	6.89719e-10	2.5892e-07

## Sheet: degenes_mouse_Fig2g
geneID	Gene Symbol	baseMean	log2FoldChange	lfcSE	stat	pvalue	padj
ENSMUSG00000029752	Asns	326.054	2.70135	0.356073	7.56858	3.77318e-14	3.46522e-11
ENSMUSG00000051246	Msantd1	47.3472	2.12362	0.394465	5.30082	1.15283e-07	2.96446e-05
ENSMUSG00000029314	Gpat3	163.246	2.00839	0.426926	4.7162	2.40287e-06	0.000417494
ENSMUSG00000038692	Hoxb4	34.3357	1.96112	0.478921	4.48762	7.20242e-06	0.000992185
ENSMUSG00000006435	Neurl1a	38.0641	1.82805	0.480975	4.05986	4.91014e-05	0.00475864
ENSMUSG00000024812	Tjp2	46.0275	1.74576	0.397442	4.35641	1.32215e-05	0.00166661
ENSMUSG00000012123	Crybg2	65.6671	1.68745	0.400186	4.20122	2.65479e-05	0.00289267
ENSMUSG00000066107	Gm12666	7.14345	1.67411	0.478109	3.41682	0.000633583	0.0342277
ENSMUSG00000026576	Atp1b1	248.323	1.65793	0.445806	3.74147	0.000182945	0.0132642
ENSMUSG00000055013	Agap1	2575.91	1.6244	0.446494	3.66368	0.000248613	0.0167649
ENSMUSG00000071757	Zhx2	549.013	1.59062	0.471986	3.43519	0.000592133	0.0324428
ENSMUSG00000026437	Cdk18	304.917	1.58668	0.352247	4.50258	6.71347e-06	0.000931482
ENSMUSG00000014686	Ceacam16	192.222	1.5787	0.368716	4.27748	1.89017e-05	0.00228553
ENSMUSG00000067614	Krt86	47.296	1.56831	0.469221	3.37545	0.000736959	0.0384135
ENSMUSG00000032528	Vipr1	66.7608	1.54065	0.460744	3.36032	0.000778514	0.0401455
ENSMUSG00000078881	Gm14434	19.2043	1.49485	0.459507	4.379	1.19226e-05	0.00154321
ENSMUSG00000068417	Pnp2	140.461	1.47479	0.382001	3.85758	0.000114514	0.00908853
ENSMUSG00000039377	Hlx	695.608	1.46523	0.41675	3.52313	0.000426481	0.0255439
ENSMUSG00000038517	Tbkbp1	1054.84	1.44459	0.335406	4.30759	1.65046e-05	0.00203585
ENSMUSG00000029554	Mad1l1	723.553	1.39787	0.227513	6.14195	8.15169e-10	3.41769e-07
ENSMUSG00000040605	Bace2	35.2941	1.38513	0.457818	3.88251	0.000103386	0.00837773
ENSMUSG00000095440	Fignl2	63.311	1.31235	0.379081	3.45291	0.00055458	0.0309122
ENSMUSG00000013974	Mcemp1	3110.45	1.26595	0.375249	3.37563	0.00073647	0.0384135
ENSMUSG00000022957	Itsn1	93.0992	1.23223	0.339168	3.62679	0.000286967	0.0189836
ENSMUSG00000092216	Gm19345	59.4101	1.22282	0.370197	3.29446	0.000986109	0.0492697
ENSMUSG00000073733	Rsg1	46.623	1.20875	0.344713	3.49064	0.000481866	0.0280763
ENSMUSG00000096140	Ankrd66	103.654	1.20532	0.305273	3.94229	8.07075e-05	0.00701137
ENSMUSG00000024360	Etf1	3377.04	1.16854	0.333153	3.50804	0.000451423	0.0268708
ENSMUSG00000060591	Ifitm2	2988.02	1.12338	0.331298	3.39121	0.000695858	0.036869
ENSMUSG00000079941	Gm11273	112.244	1.10992	0.267508	4.14218	3.44024e-05	0.0035105
ENSMUSG00000024925	Rnaseh2c	914.322	1.07982	0.279704	3.86015	0.000113316	0.00903067
ENSMUSG00000026198	Abcb6	237.511	1.0772	0.27767	3.87747	0.00010555	0.00848184
ENSMUSG00000018983	E2f2	3786.33	1.04419	0.261643	3.9909	6.58232e-05	0.00597374
ENSMUSG00000030142	Clec4e	1416.57	1.02678	0.290052	3.53974	0.000400517	0.0244442
ENSMUSG00000005057	Sh2b2	847.617	0.98933	0.204901	4.82765	1.38151e-06	0.000263801
ENSMUSG00000019699	Akt3	517.555	0.964641	0.256628	3.75826	0.000171101	0.0126431
ENSMUSG00000022892	App	8906.89	0.956991	0.279185	3.42786	0.000608356	0.0329572
ENSMUSG00000033777	Tlr13	1670.96	0.915192	0.206901	4.42303	9.73281e-06	0.00130352
ENSMUSG00000028420	Tmem38b	1156.12	0.907634	0.23752	3.82101	0.000132906	0.0101314
ENSMUSG00000041406	BC055324	474.611	0.889857	0.230851	3.85392	0.000116243	0.00915049
ENSMUSG00000058290	Espl1	1502.82	0.86043	0.248081	3.4682	0.000523965	0.0299857
ENSMUSG00000032231	Anxa2	9288.61	0.82844	0.215231	3.84906	0.000118574	0.00929604
ENSMUSG00000022584	Ly6c2	35429.5	0.824994	0.248275	3.32292	0.000890797	0.0454521
ENSMUSG00000042333	Tnfrsf14	875.285	0.786181	0.224738	3.49792	0.000468907	0.0276555
ENSMUSG00000005667	Mthfd2	805.814	0.784926	0.214903	3.65204	0.000260169	0.0174223
ENSMUSG00000030341	Tnfrsf1a	3095.7	0.734187	0.175537	4.18245	2.88382e-05	0.0030559
ENSMUSG00000020419	Hormad2	116.921	0.728325	0.387034	4.10448	4.05226e-05	0.00407041
ENSMUSG00000045980	Tmem104	815.42	0.725856	0.210952	3.4406	0.000580434	0.0320752
ENSMUSG00000031262	Cenpi	340.69	0.723575	0.207144	3.49223	0.000479013	0.0280763
ENSMUSG00000036966	Spryd3	903.28	0.709956	0.193055	3.67715	0.000235851	0.0160162
ENSMUSG00000033039	Micall1	1071.44	0.709518	0.190207	3.73004	0.000191451	0.0138289
ENSMUSG00000031146	Plp2	6806.9	0.708193	0.208122	3.40276	0.000667095	0.0357378
ENSMUSG00000055839	Elob	1151.53	0.656207	0.190408	3.44611	0.000568724	0.0315184
ENSMUSG00000042650	Alkbh5	1427.26	0.623882	0.18041	3.45799	0.00054422	0.0306896
ENSMUSG00000024121	Atp6v0c	7642.56	0.61307	0.184919	3.31533	0.000915347	0.0464562
ENSMUSG00000017478	Zc3h18	1783.31	0.607494	0.183045	3.31874	0.000904261	0.0460147
ENSMUSG00000057666	Gapdh	35419.5	0.60433	0.168291	3.59098	0.000329438	0.0208513
ENSMUSG00000019173	Rab5c	4088.05	0.604313	0.169908	3.55668	0.000375571	0.0232156
ENSMUSG00000055555	4930502E18Rik	86.3343	-0.629431	0.369546	-3.86724	0.000110073	0.00880861
ENSMUSG00000040661	Rad54l2	667.591	-0.671981	0.192484	-3.49092	0.000481362	0.0280763
ENSMUSG00000045896	Paip2b	333.717	-0.710366	0.182622	-3.88949	0.000100455	0.00817455
ENSMUSG00000040325	Dcaf1	580.149	-0.725775	0.195168	-3.71844	0.000200457	0.0142931
ENSMUSG00000038604	Ripor1	1448.56	-0.733485	0.193207	-3.79626	0.000146895	0.0110665
ENSMUSG00000033498	Strc	602.59	-0.807165	0.401732	-3.68075	0.000232552	0.0159042
ENSMUSG00000026024	Als2	567.537	-0.817398	0.210786	-3.8776	0.000105493	0.00848184
ENSMUSG00000071669	Snx29	191.035	-0.834525	0.217704	-3.83246	0.000126867	0.00978705
ENSMUSG00000000823	Zfp512b	957.222	-0.836636	0.218126	-3.83545	0.000125335	0.0097077
ENSMUSG00000045349	Sh2d5	1066.02	-0.873668	0.222974	-3.91809	8.92534e-05	0.00751677
ENSMUSG00000026930	Gpsm1	225.702	-0.91834	0.200434	-4.5805	4.63863e-06	0.000733284
ENSMUSG00000034156	Tspoap1	6208.87	-0.946969	0.200364	-4.72621	2.28747e-06	0.000401056
ENSMUSG00000008307	1700109H08Rik	101.138	-0.968577	0.264377	-3.66147	0.000250771	0.0168515
ENSMUSG00000050052	Tdrp	7.27578	-0.987281	0.421978	-3.32291	0.000890847	0.0454521
ENSMUSG00000070526	Peg12	28.0075	-0.990152	0.420478	-4.21186	2.53281e-05	0.00280734
ENSMUSG00000022685	Parn	404.775	-1.00487	0.29306	-3.42816	0.000607694	0.0329572
ENSMUSG00000095463	Entpd4	702.52	-1.02757	0.284821	-3.60723	0.000309484	0.0200967
ENSMUSG00000037007	Zfp113	162.969	-1.03742	0.288798	-3.58988	0.000330836	0.0208513
ENSMUSG00000031552	Adam18	48.3167	-1.04712	0.427601	-4.22271	2.41384e-05	0.00277103
ENSMUSG00000048490	Nrip1	335.804	-1.05038	0.293926	-3.57274	0.000353271	0.0221207
ENSMUSG00000031066	Usp11	365.38	-1.05101	0.259872	-4.04339	5.26839e-05	0.00508031
ENSMUSG00000022604	Cep97	298.688	-1.05655	0.310298	-3.40346	0.000665379	0.0357378
ENSMUSG00000028758	Kif17	295.156	-1.06039	0.270888	-3.91346	9.09848e-05	0.00758811
ENSMUSG00000056608	Chd9	2005.22	-1.09532	0.273583	-4.00367	6.2368e-05	0.00578284
ENSMUSG00000021065	Fut8	1866.86	-1.0983	0.32524	-3.37719	0.0007323	0.0383781
ENSMUSG00000054626	Xlr	643.13	-1.10704	0.434006	-4.55852	5.15149e-06	0.000788504
ENSMUSG00000027371	Fahd2a	81.9469	-1.11642	0.297611	-3.74857	0.000177845	0.0129921
ENSMUSG00000072964	Bhlhb9	114.503	-1.17274	0.355788	-3.29325	0.000990351	0.0493538
ENSMUSG00000036580	Spg20	241.973	-1.17957	0.284217	-4.14775	3.35755e-05	0.00344435
ENSMUSG00000046668	Cxxc5	165.124	-1.21819	0.310269	-3.92356	8.72503e-05	0.00744562
ENSMUSG00000016933	Plcg1	490.45	-1.23304	0.319848	-3.85527	0.000115603	0.00913734
ENSMUSG00000031681	Smad1	266.53	-1.25008	0.345416	-3.61709	0.000297932	0.0194911
ENSMUSG00000034858	Fam214a	313.748	-1.25204	0.318603	-3.92978	8.5023e-05	0.0072878
ENSMUSG00000054021	Sirt5	202.474	-1.25234	0.276264	-4.5298	5.90399e-06	0.0008866
ENSMUSG00000042453	Reln	14.7031	-1.25895	0.447409	-3.64395	0.000268489	0.0179172
ENSMUSG00000045912	C2cd4c	89.2214	-1.30261	0.464367	-3.3571	0.000787654	0.0405085
ENSMUSG00000033177	Tmprss7	40.6502	-1.31009	0.369451	-3.52971	0.000416023	0.024995
ENSMUSG00000034936	Arl4d	84.0237	-1.32187	0.393371	-3.36079	0.000777197	0.0401455
ENSMUSG00000014164	Klhl3	84.6784	-1.32973	0.301777	-4.39974	1.08379e-05	0.00143165
ENSMUSG00000028076	Cd1d1	432.919	-1.33931	0.360187	-3.71852	0.000200391	0.0142931
ENSMUSG00000034282	Evpl	330.108	-1.34842	0.337364	-3.99623	6.4358e-05	0.00591397
ENSMUSG00000026589	Sec16b	91.6296	-1.35707	0.451794	-4.68564	2.79081e-06	0.000472137
ENSMUSG00000079037	Prnp	109.351	-1.35956	0.400064	-3.39973	0.00067453	0.0359807
ENSMUSG00000042271	Nxt2	542.889	-1.36628	0.227138	-6.01326	1.81828e-09	7.1566e-07
ENSMUSG00000046242	Nme9	5.09137	-1.38275	0.456738	-3.56508	0.00036374	0.0227025
ENSMUSG00000054003	Tdrd9	28.5093	-1.38684	0.464701	-3.50008	0.000465121	0.0275163
ENSMUSG00000014633	Cmc2	726.235	-1.39416	0.29323	-4.75342	2.00008e-06	0.000363901
ENSMUSG00000062991	Nrg1	175.085	-1.39797	0.34064	-4.09976	4.13584e-05	0.00411154
ENSMUSG00000043467	Zbtb37	517.233	-1.4047	0.394801	-3.5605	0.000370148	0.023028
ENSMUSG00000044712	Slc38a6	4833.17	-1.4047	0.336735	-4.17272	3.00981e-05	0.00317198
ENSMUSG00000074634	Tmem267	82.0464	-1.43236	0.395077	-3.61915	0.000295574	0.0194554
ENSMUSG00000046748	Tmem45a2	27.4888	-1.44517	0.455281	-4.75585	1.97613e-06	0.000362969
ENSMUSG00000045410	Akr1e1	106.244	-1.44886	0.46486	-3.97628	7.00021e-05	0.00625028
ENSMUSG00000031480	Thsd1	41.3018	-1.45246	0.417176	-3.47899	0.000503307	0.0289755
ENSMUSG00000059142	Zfp945	177.707	-1.45726	0.432033	-3.37913	0.00072716	0.0382903
ENSMUSG00000100838	Gm29094	80.7163	-1.46041	0.337972	-4.3099	1.6333e-05	0.00203225
ENSMUSG00000014030	Pax5	151.023	-1.4707	0.476493	-3.43836	0.00058525	0.0322102
ENSMUSG00000045392	Olfr1033	416.863	-1.47493	0.282585	-5.21723	1.81622e-07	4.37845e-05
ENSMUSG00000031785	Adgrg1	2070.24	-1.48257	0.264253	-5.61004	2.02278e-08	6.6121e-06
ENSMUSG00000036172	Cd200r3	81.1006	-1.5042	0.431917	-3.48933	0.00048424	0.0281297
ENSMUSG00000032558	Nphp3	263.751	-1.51061	0.336851	-4.48106	7.42737e-06	0.00101592
ENSMUSG00000027669	Gnb4	74.3872	-1.5145	0.478616	-3.46452	0.000531173	0.03013
ENSMUSG00000072676	Tmem254a	32.4881	-1.5259	0.435621	-3.50039	0.00046458	0.0275163
ENSMUSG00000016487	Ppfibp1	330.785	-1.52976	0.322059	-4.74714	2.06317e-06	0.000368429
ENSMUSG00000035112	Wnk4	66.2149	-1.54364	0.47107	-3.3278	0.000875338	0.0448983
ENSMUSG00000007034	Slc44a4	45.5352	-1.54523	0.451035	-3.43387	0.000595035	0.0325095
ENSMUSG00000069117	Gm10260	5.76044	-1.54871	0.465277	-3.8109	0.000138463	0.0105133
ENSMUSG00000026358	Rgs1	236.338	-1.56531	0.330301	-4.73619	2.17771e-06	0.000385314
ENSMUSG00000034438	Gbp8	132.502	-1.5679	0.457356	-3.45657	0.000547097	0.0307619
ENSMUSG00000005540	Fcer2a	42.5007	-1.56795	0.466784	-3.38472	0.000712501	0.0376474
ENSMUSG00000089929	Bcl2a1b	197.252	-1.58425	0.456526	-3.49497	0.00047411	0.0278771
ENSMUSG00000063605	Ccdc102a	82.235	-1.58454	0.425956	-3.71796	0.000200842	0.0142931
ENSMUSG00000045114	Prrt2	216.362	-1.59185	0.481072	-3.54649	0.0003904	0.0239024
ENSMUSG00000043557	Mdga1	102.383	-1.60175	0.470679	-3.46281	0.000534574	0.030234
ENSMUSG00000040828	Catsperd	25.7345	-1.60778	0.471461	-3.42907	0.000605657	0.0329572
ENSMUSG00000101026	D730001G18Rik	6.05629	-1.60969	0.475202	-3.43791	0.000586218	0.0322102
ENSMUSG00000070601	Vmn2r84	76.914	-1.61206	0.379198	-4.23785	2.25672e-05	0.00260617
ENSMUSG00000033488	Cryzl2	133.336	-1.62283	0.480816	-3.53108	0.00041386	0.0249428
ENSMUSG00000089857	Zfp882	51.6481	-1.62367	0.459541	-3.54668	0.000390115	0.0239024
ENSMUSG00000029802	Abcg2	43.0313	-1.62431	0.480825	-3.59058	0.00032994	0.0208513
ENSMUSG00000062524	Ncr1	49.9817	-1.62524	0.400613	-4.03934	5.36024e-05	0.0051177
ENSMUSG00000037443	Cep85	4738.21	-1.62707	0.457601	-3.59374	0.000325971	0.0208513
ENSMUSG00000033295	Ptprf	173.646	-1.63393	0.284304	-5.74002	9.46672e-09	3.26027e-06
ENSMUSG00000005364	Il5ra	163.084	-1.63501	0.432741	-3.79261	0.000149073	0.0111869
ENSMUSG00000040181	Fmo1	18.8034	-1.64471	0.474354	-3.48545	0.000491318	0.0284551
ENSMUSG00000079845	Xlr4a	200.422	-1.6506	0.449308	-3.70121	0.000214576	0.0150484
ENSMUSG00000022057	Adamdec1	78.2539	-1.65438	0.476498	-4.04008	5.34326e-05	0.0051177
ENSMUSG00000034833	Tespa1	416.69	-1.66978	0.278567	-5.99002	2.09818e-09	8.09309e-07
ENSMUSG00000050910	Cdr2l	10.5993	-1.67752	0.47794	-3.46469	0.000530834	0.03013
ENSMUSG00000094112	9330182O14Rik	8.46456	-1.67771	0.478056	-3.45476	0.000550783	0.0308354
ENSMUSG00000002565	Scin	1888.58	-1.67816	0.370876	-4.52856	5.9386e-06	0.0008866
ENSMUSG00000033436	Armcx2	179.917	-1.67836	0.403904	-4.15428	3.2632e-05	0.00338355
ENSMUSG00000037138	Aff3	518.474	-1.68278	0.368367	-4.5701	4.87494e-06	0.000752144
ENSMUSG00000028217	Cdh17	114.233	-1.69717	0.400077	-4.24429	2.19284e-05	0.00256094
ENSMUSG00000034164	Emid1	248.681	-1.69971	0.339272	-5.00842	5.48792e-07	0.000115044
ENSMUSG00000025997	Ikzf2	542.624	-1.70762	0.429357	-3.99263	6.53448e-05	0.0059727
ENSMUSG00000066456	Hmgn3	20.403	-1.70862	0.480657	-3.77144	0.000162305	0.0120393
ENSMUSG00000025931	Paqr8	176.657	-1.70992	0.411264	-4.16096	3.16909e-05	0.00332169
ENSMUSG00000030301	Ccdc91	20.5185	-1.71318	0.481058	-3.69465	0.000220192	0.0152756
ENSMUSG00000001027	Scn4a	30.3835	-1.72394	0.464008	-3.69709	0.000218089	0.0151844
ENSMUSG00000036928	Stag3	928.688	-1.72534	0.480271	-4.00731	6.14149e-05	0.00572197
ENSMUSG00000074480	Mex3a	84.4102	-1.72623	0.415483	-4.15457	3.259e-05	0.00338355
ENSMUSG00000067924	Rtl8b	69.2103	-1.73183	0.478643	-4.0901	4.31194e-05	0.00424286
ENSMUSG00000024039	Cbs	70.655	-1.73507	0.473768	-4.51485	6.33613e-06	0.000898519
ENSMUSG00000067149	Jchain	1492.55	-1.74119	0.306216	-5.68601	1.3004e-08	4.32404e-06
ENSMUSG00000030380	Mzf1	94.7657	-1.75313	0.478441	-3.78576	0.000153239	0.0114549
ENSMUSG00000037940	Inpp4b	175.442	-1.77296	0.376947	-4.70099	2.589e-06	0.000445816
ENSMUSG00000031714	Gab1	92.1492	-1.77559	0.420546	-4.21451	2.50316e-05	0.00280125
ENSMUSG00000024620	Pdgfrb	397.685	-1.776	0.280647	-6.3233	2.56033e-10	1.29944e-07
ENSMUSG00000021636	Marveld2	75.7135	-1.77897	0.458796	-3.89487	9.82503e-05	0.00806322
ENSMUSG00000095562	Gm21887	436.134	-1.78772	0.477632	-3.89059	9.99998e-05	0.00817202
ENSMUSG00000034675	Dbn1	150.361	-1.79221	0.423689	-4.24313	2.20428e-05	0.00256094
ENSMUSG00000049804	Armcx4	319.491	-1.79241	0.454568	-3.98147	6.84893e-05	0.00614365
ENSMUSG00000078880	Gm14308	37.3643	-1.81181	0.449	-4.03318	5.5027e-05	0.00520221
ENSMUSG00000089901	Gm8113	101.672	-1.81604	0.458794	-3.99035	6.59756e-05	0.00597374
ENSMUSG00000024697	Gna14	29.7946	-1.82065	0.461859	-3.94026	8.13931e-05	0.00703922
ENSMUSG00000050108	Bpifc	308.001	-1.85891	0.429826	-4.34468	1.3948e-05	0.00174676
ENSMUSG00000047342	Zfp286	23.8085	-1.86213	0.46516	-3.96229	7.42341e-05	0.00650763
ENSMUSG00000024268	Celf4	136.927	-1.87035	0.421769	-4.44933	8.61387e-06	0.00116173
ENSMUSG00000015966	Il17rb	329.104	-1.88326	0.452631	-4.20484	2.61266e-05	0.00286294
ENSMUSG00000074269	Rec114	40.8332	-1.9007	0.418094	-4.50759	6.55675e-06	0.000923018
ENSMUSG00000045639	Zfp629	498.936	-1.92808	0.476672	-4.21365	2.51278e-05	0.00280125
ENSMUSG00000025196	Cpn1	30.7951	-1.94068	0.467096	-4.14893	3.34037e-05	0.00344435
ENSMUSG00000047361	Gm973	13.3962	-1.94487	0.4775	-4.18465	2.85601e-05	0.00304315
ENSMUSG00000001865	Cpa3	3367.11	-1.95685	0.419851	-4.68218	2.83842e-06	0.000476016
ENSMUSG00000042810	Krba1	73.4723	-1.96673	0.471541	-4.27165	1.94028e-05	0.00232424
ENSMUSG00000092349	Platr17	38.2313	-1.9718	0.474374	-4.2142	2.50663e-05	0.00280125
ENSMUSG00000069306	Hist1h4m	10.3022	-1.99349	0.477452	-4.57301	4.80769e-06	0.000747751
ENSMUSG00000051504	Siglech	23.1439	-1.9989	0.410723	-4.77306	1.81447e-06	0.000339746
ENSMUSG00000043029	Trpv3	36.2808	-2.00912	0.47723	-4.74818	2.05251e-06	0.000368429
ENSMUSG00000068015	Lrch1	831.92	-2.00924	0.228216	-8.80019	1.36582e-18	2.39466e-15
ENSMUSG00000034427	Myo15b	150.523	-2.02657	0.361708	-5.59782	2.17068e-08	6.86291e-06
ENSMUSG00000043885	Slc36a4	218.567	-2.02782	0.479657	-5.12172	3.02758e-07	6.78954e-05
ENSMUSG00000042807	Hecw2	37.1535	-2.03136	0.476518	-4.3913	1.12675e-05	0.00146827
ENSMUSG00000032679	Cd59a	36.574	-2.03562	0.481202	-4.52431	6.05924e-06	0.0008866
ENSMUSG00000070337	Gpr179	89.0008	-2.06917	0.462649	-4.51884	6.218e-06	0.000893138
ENSMUSG00000028218	Fam92a	82.2307	-2.07322	0.481201	-4.82016	1.43442e-06	0.000271218
ENSMUSG00000027750	Postn	319.023	-2.07327	0.477257	-4.5744	4.77579e-06	0.000747751
ENSMUSG00000004032	Gstm5	51.5017	-2.08677	0.441281	-4.6938	2.68177e-06	0.000457705
ENSMUSG00000096768	Gm47283	1280.18	-2.10302	0.458183	-4.67629	2.92112e-06	0.000485662
ENSMUSG00000049123	Catsperg2	13.915	-2.12301	0.481235	-4.19722	2.70212e-05	0.0029277
ENSMUSG00000022652	Morc1	232.037	-2.12369	0.480959	-5.17026	2.33771e-07	5.43193e-05
ENSMUSG00000037813	D630003M21Rik	19.3814	-2.12792	0.445444	-4.65456	3.24681e-06	0.000526201
ENSMUSG00000007480	Mc5r	146.099	-2.1312	0.382493	-5.55877	2.71686e-08	8.31704e-06
ENSMUSG00000032718	Mansc1	32.2995	-2.15413	0.405014	-5.21866	1.80219e-07	4.37845e-05
ENSMUSG00000022994	Adcy6	730.188	-2.18944	0.429294	-5.13268	2.85651e-07	6.48125e-05
ENSMUSG00000049134	Nrap	150.946	-2.21047	0.480085	-5.7441	9.24133e-09	3.24051e-06
ENSMUSG00000026301	Iqca	11.6483	-2.25313	0.480348	-4.18555	2.84477e-05	0.00304315
ENSMUSG00000046329	Slc25a23	105.454	-2.25393	0.354242	-6.33296	2.405e-10	1.25359e-07
ENSMUSG00000015053	Gata2	378.568	-2.26735	0.376189	-6.0251	1.69008e-09	6.93506e-07
ENSMUSG00000076431	Sox4	778.097	-2.2777	0.262369	-8.67522	4.12745e-18	6.6335e-15
ENSMUSG00000040591	1110051M20Rik	79.1503	-2.28347	0.408897	-5.56168	2.6719e-08	8.31134e-06
ENSMUSG00000028214	Gem	91.0357	-2.31542	0.370237	-6.21886	5.00794e-10	2.34938e-07
ENSMUSG00000091631	Vmn2r95	77.4294	-2.43262	0.44203	-5.5155	3.47799e-08	9.86418e-06
ENSMUSG00000094487	Gm21958	12.5503	-2.4566	0.481283	-5.07763	3.82171e-07	8.37563e-05
ENSMUSG00000038587	Akap12	122.671	-2.50078	0.458948	-5.54179	2.99396e-08	8.8833e-06
ENSMUSG00000022309	Angpt1	820.118	-2.52755	0.293692	-8.59967	7.99485e-18	1.10135e-14
ENSMUSG00000030499	Kctd15	54.9113	-2.5633	0.477473	-5.50132	3.76966e-08	1.05365e-05
ENSMUSG00000067768	Xlr4b	653.898	-2.59546	0.334241	-7.76192	8.36533e-15	8.49125e-12
ENSMUSG00000063239	Grm4	194.219	-2.61507	0.412017	-6.36079	2.00715e-10	1.07528e-07
ENSMUSG00000014852	Adamts13	33.5119	-2.64396	0.481295	-5.86711	4.43452e-09	1.6447e-06
ENSMUSG00000039167	Adgrl4	220.911	-2.65742	0.409036	-6.50029	8.01633e-11	4.83134e-08
ENSMUSG00000031362	Xlr4c	412.387	-2.65949	0.435301	-6.16747	6.9393e-10	2.97403e-07
ENSMUSG00000056880	Gadl1	28.9689	-2.71385	0.417672	-6.19686	5.76e-10	2.58343e-07
ENSMUSG00000035299	Mid1	334.378	-2.81705	0.306347	-9.16814	4.81255e-20	1.32593e-16
ENSMUSG00000075307	Klhl41	168.397	-2.95944	0.431463	-6.88213	5.89632e-12	4.73818e-09
ENSMUSG00000038540	Tmc3	38.2186	-2.99303	0.43822	-6.4862	8.80262e-11	5.14446e-08
ENSMUSG00000093954	Gm16867	72.1762	-3.27358	0.477889	-6.26854	3.64457e-10	1.75723e-07
ENSMUSG00000051225	Fam83a	70.2777	-3.39491	0.460895	-7.10156	1.23359e-12	1.08141e-09
ENSMUSG00000022199	Slc22a17	382.032	-3.59697	0.465364	-8.29151	1.11818e-16	1.34782e-13
ENSMUSG00000044816	D630023F18Rik	108.544	-3.73413	0.431789	-8.36699	5.91109e-17	7.60009e-14
ENSMUSG00000038663	Fsd2	38.1796	-3.74135	0.447205	-6.58503	4.54782e-11	3.02446e-08
ENSMUSG00000044678	Ly6k	386.487	-3.87493	0.332845	-11.5321	9.08621e-31	8.76183e-27
ENSMUSG00000038020	Rapgefl1	80.8602	-4.19717	0.408332	-9.1494	5.72512e-20	1.38018e-16
ENSMUSG00000091679	Vmn2r96	300.406	-4.51575	0.462035	-8.65581	4.89422e-18	7.26076e-15
ENSMUSG00000022899	Slc15a2	340.945	-6.67577	0.379391	-10.8147	2.93228e-27	1.13104e-23

## Sheet: Supplemental figure 2
Supplemental figure 2a
	indel	percentage
	-5	0
	-4	0
	-3	0
	-2	0
	-1	0.9
	0	13.9
	1	75.6
	2	2.2
	3	0.8
	4	0.3
	5	0.2
Supplemental figure 2b	N/A
Supplemental figure 2c	See uncropped_WB_SupplFig2c
Supplemental figure 2d	N/A
Supplemental figure 2e	N/A
Supplemental figure 2f
	Cebpafl/p30Tet2fl/fl		Cebpafl/+Tet2fl/fl		Cebpafl/p30Tet2+/+
	52	0	36	0	43	0
	52	0	45	0	44	1
	52	0	50	0	45	1
	52	0	52	0	46	0
	52	0	52	0	46	1
	52	0	52	0	52	0
	52	0	52	0	52	0
			52	0	52	0
			52	0	52	0
			52	0	52	0
			52	0	52	0
			52	0	52	0
			52	0			1=event; 0=cencored
Supplemental figure 2g
		Cebpa-/p30Tet2-/-			Cebpa-/p30Tet2+/+
	Mac1+Gr1+	91	92	95	83	83	84
	Mac1+Gr1-	1	3	2	5	8	6
Supplemental figure 2h+i
	Cebpa-/p30Tet2-/-			Cebpa-/p30Tet2+/+
	2.71429	1	Donor 1	1.57143	0	Donor 1
	3	1	Donor 1	1.57143	0	Donor 1
	3	1	Donor 1	5.85714	1	Donor 2
	3	1	Donor 1	6.14286	1	Donor 2
	4	1	Donor 2	6.57143	1	Donor 2
	4.71429	1	Donor 2	7.28571	1	Donor 2
	4.71429	1	Donor 2	7.71429	1	Donor 3
	4.71429	1	Donor 2	7.85714	1	Donor 3
	5.42857	1	Donor 3	8	1	Donor 3
	5.71429	1	Donor 3	15.8571	1	Donor 4
	6.42857	1	Donor 4	16	1	Donor 4
	6.42857	1	Donor 4	19.7143	1	Donor 5
	6.42857	1	Donor 4	20.5714	1	Donor 5
	6.57143	1	Donor 3	20.5714	1	Donor 4
	7.57143	1	Donor 3	21.4286	1	Donor 5
	7.85714	1	Donor 4	22	1	Donor 5
	11.5714	1	Donor 5	29.7143	1	Donor 4
	12.7143	1	Donor 5	44.5714	1	Donor 1
	18.7143	1	Donor 5	44.5714	1	Donor 6
	24.5714	1	Donor 6	48.1429	0	Donor 6
	27.7143	1	Donor 6	52	0	Donor 1
	27.8571	1	Donor 6	52	0	Donor 6
	27.8571	1	Donor 6	52	0	Donor 6
	35.7143	0	Donor 5				1=event; 0=cencored
Supplemental figure 2J	N/A
Supplemental figure 2k
	Day	Cebpa-/p30Tet2+/+ Vehicle						Cebpa-/p30Tet2+/+ Vitamin C						Cebpa-/p30Tet2-/- Vehicle						Cebpa-/p30Tet2-/- Vitamin C
	0	200000	200000	200000	200000	200000	200000	200000	200000	200000	200000	200000	200000	200000	200000	200000	200000	200000	200000	200000	200000	200000	200000	200000	200000
	3	2030000	2060000	1930000	1530000	1280000	1280000	1990000	1800000	1720000	1390000	1450000	1410000	2820000	3280000	2880000	2360000	2200000	2510000	3410000	2590000	2120000	2340000	2990000	3210000
	6	4740000	3990000	4410000	5390000	3980000	4270000	3210000	2560000	2670000	2900000	3680000	3420000	8360000	8520000	8530000	12000000	11000000	11700000	9710000	7900000	5760000	11300000	12600000	17100000
	9	1.43312e+07	1.08495e+07	1.09032e+07	1.68497e+07	1.46362e+07	1.39534e+07	5.97288e+06	4.79616e+06	5.0355e+06	5.47586e+06	6.45511e+06	6.71e+06	3.62154e+07	3.43467e+07	4.15511e+07	5.23061e+07	4.41403e+07	3.79641e+07	4.06862e+07	3.41057e+07	2.27605e+07	5.03138e+07	3.62326e+07	5.64239e+07

## Sheet: Figure 3
Figure 3a	N/A
Figure 3b	See Diff_access_regions_Fig3b
Figure 3c
		Number of regions	%
	Promoter	737.755	50.67
	Distal Intergenic	332.405	22.83
	Introns	295.714	20.31
	Exons	50.232	3.45
	3' and 5' UTR	26.208	1.79
	Downstream (<=300)	13.832	0.95
Figure 3d	See Global_methylation_Fig2d
Figure 3e	See Promoter_methylation_Fig3e
Figure 3f
		Cebpa-/p30Tet2-/-			Cebpa-/p30Tet2+/+
	Fut8	0.606	0.907	2	0.617	1.02
	Gata2 V1	3.373	2.273	7.229	2.439	4.891
	Gata2 V2	6.649	8.884	6.872	5.514	4.706
	Sirt5	26.364	27.609	25.871	28.514	12.621
Figure 3g
		Cebpa-/p30Tet2-/-			Cebpa-/p30Tet2+/+
	Gata2 V1	0.566817	0.00983	0.251906	0.362475	0.821285	1.81624
	Gata2 V2	0.147	0.0983379	0.174209	0.762543	1.3369	0.900558
Figure 3h	N/A

## Sheet: Diff_access_regions_Fig3b
Chr	Start	End	Conc	Conc_Tet2-MUT	Conc_Tet2-WT	Fold	p-value	FDR	Called_Tet2-MUT	Called_Tet2-WT	TET2-MUT 1	TET2-MUT 2	TET2-MUT 3	TET2-MUT 4	TET2-WT 1	TET2-WT 2	TET2-WT 3	TET2-WT 4	TET2-MUT 1	TET2-MUT 2	TET2-MUT 3	TET2-MUT 4	TET2-WT 1	TET2-WT 2	TET2-WT 3	TET2-WT 4
chr5	49429281	49429712	4.04	4.94	1.1	3.84	8.72e-11	1.42e-07	3	0	16.5	30.57	42.37	33.16	5.74	1.39	1	0.46	-	+	+	+	-	-	-	-
chr7	122006886	122007468	3.92	4.81	1.12	3.7	7.35e-11	1.24e-07	4	0	24	24.55	38.91	25.07	0.52	0.69	7	0.46	+	+	+	+	-	-	-	-
chr8	8793751	8794379	3.91	4.8	1.1	3.7	2.79e-08	1.85e-05	4	0	21	14.82	65.49	10.11	0.52	0.69	6	1.38	+	+	+	+	-	-	-	-
chr4	10593115	10594445	3.41	4.29	0.8	3.49	2.39e-08	1.62e-05	3	0	29.25	11.12	21.96	15.77	1.56	3.47	1	0.92	+	-	+	+	-	-	-	-
chr15	71387242	71387490	1.92	2.78	-0.58	3.36	0.000838	0.0426	2	0	0.75	8.8	12.33	5.66	0.52	0.69	1	0.46	-	+	+	-	-	-	-	-
chr15	71384047	71384521	3.62	4.48	1.16	3.32	3.8e-07	0.000169	3	0	6	27.32	40.45	15.37	4.69	1.39	1	1.84	-	+	+	+	-	-	-	-
chr17	45862316	45862660	2.15	3	-0.25	3.25	0.000525	0.0321	2	0	0.75	13.43	5.78	12.13	0.52	1.39	1	0.46	-	+	-	+	-	-	-	-
chr17	54662579	54663093	2.56	3.42	0.18	3.24	0.000444	0.0291	2	0	3	20.38	0.77	18.6	0.52	2.08	1	0.92	-	+	-	+	-	-	-	-
chr7	87047159	87047501	2.02	2.87	-0.35	3.22	0.000524	0.0321	2	0	1.5	9.73	10.4	7.68	0.52	0.69	1	0.92	-	+	+	-	-	-	-	-
chr4	10610637	10611702	5.2	6.05	2.84	3.21	4.57e-16	2.72e-12	4	0	56.24	70.86	85.52	52.98	5.74	7.64	13	2.31	+	+	+	+	-	-	-	-
chr1	38639286	38639949	2.66	3.5	0.39	3.12	3.07e-05	0.00492	3	0	14.25	5.56	15.79	9.71	2.61	0.69	1	0.92	+	-	+	+	-	-	-	-
chr8	110194826	110195092	1.9	2.74	-0.35	3.09	0.000683	0.0378	2	0	3.75	6.02	6.93	10.11	0.52	0.69	1	0.92	-	-	+	+	-	-	-	-
chr2	168843846	168844354	2.45	3.28	0.27	3.02	7.69e-05	0.00914	2	0	15	9.73	6.16	8.09	1.04	1.39	1	1.38	+	-	-	+	-	-	-	-
chrX	13386328	13386700	2.41	3.24	0.23	3	0.00029	0.0221	3	0	1.5	9.73	11.56	14.96	2.09	0.69	1	0.92	-	+	+	+	-	-	-	-
chr8	34542421	34543398	4.84	5.67	2.71	2.96	2.92e-12	7.68e-09	4	0	29.25	48.63	82.43	42.87	6.26	7.64	9	3.23	+	+	+	+	-	-	-	-
chr15	92118073	92118386	3.22	4.04	1.16	2.88	3.48e-05	0.00536	2	0	2.25	24.55	11.56	27.5	2.61	2.08	1	3.23	-	+	-	+	-	-	-	-
chr12	33194890	33195541	4.45	5.27	2.4	2.87	5.8e-10	7.16e-07	4	0	18.75	39.37	65.1	30.74	5.22	7.64	5	3.23	+	+	+	+	-	-	-	-
chr5	3237698	3238397	3.24	4.05	1.23	2.82	6.13e-07	0.000241	4	0	18.75	13.89	18.1	15.37	2.61	3.47	1	2.31	+	+	+	+	-	-	-	-
chr9	103941446	103941788	2.33	3.14	0.36	2.78	0.000778	0.0407	2	0	0.75	8.34	12.71	13.35	1.04	0.69	2	1.38	-	-	+	+	-	-	-	-
chr6	115619632	115620446	4.52	5.31	2.63	2.68	1.75e-10	2.54e-07	4	0	21	52.33	47.77	37.21	5.74	4.86	10	4.15	+	+	+	+	-	-	-	-
chr2	72376675	72377319	3.1	3.89	1.21	2.68	3.98e-05	0.00584	2	0	15	9.26	27.73	7.28	1.56	4.86	1	1.84	-	-	+	+	-	-	-	-
chr1	86331771	86332307	2.29	3.07	0.47	2.61	0.00096	0.0458	3	0	2.25	9.73	11.56	10.11	0.52	0.69	2	2.31	-	+	+	+	-	-	-	-
chr19	49869444	49870380	2.74	3.51	0.92	2.59	0.000989	0.0466	2	0	23.25	4.63	15.41	2.43	1.04	4.17	1	1.38	+	-	+	-	-	-	-	-
chr13	59605205	59605588	2.27	3.04	0.47	2.58	0.000427	0.0285	2	0	6.75	6.95	10.79	8.49	0.52	2.08	2	0.92	+	-	+	-	-	-	-	-
chr10	127759228	127759950	4.34	5.12	2.55	2.57	9.37e-09	7.13e-06	4	0	16.5	31.96	51.62	38.82	4.69	9.03	6	3.69	+	+	+	+	-	-	-	-
chr10	63069175	63070173	4.21	4.97	2.47	2.51	5e-07	0.00021	3	0	15	38.9	18.49	53.38	6.78	3.47	4	7.84	-	+	+	+	-	-	-	-
chr5	121519221	121520117	4.36	5.13	2.63	2.5	2.32e-08	1.58e-05	4	1	21	34.27	53.54	31.14	2.61	6.94	6	9.22	+	+	+	+	-	-	-	+
chrY	2743379	2743872	4.12	4.88	2.39	2.49	4.48e-08	2.83e-05	4	1	21.75	37.05	34.67	24.26	4.69	1.39	7	7.84	+	+	+	+	-	-	-	+
chrX	102094400	102095940	5.15	5.91	3.43	2.48	2.64e-08	1.77e-05	4	1	32.24	48.63	89.37	69.96	12	2.08	12	17.06	+	+	+	+	+	-	-	-
chr4	10628733	10629910	3.74	4.5	2.02	2.48	9.21e-07	0.000327	4	0	24.75	17.14	28.51	20.22	5.22	7.64	2	1.38	+	+	+	+	-	-	-	-
chr3	89109939	89110352	3.6	4.36	1.88	2.47	4.31e-06	0.0011	3	0	11.25	20.38	20.42	29.93	3.13	4.17	1	6.46	-	+	+	+	-	-	-	-
chr14	81444094	81445626	4.52	5.28	2.83	2.45	2.01e-08	1.4e-05	3	0	18	44.46	40.83	51.76	10.95	3.47	8	6	-	+	+	+	-	-	-	-
chr17	34995919	34997082	5.2	5.94	3.59	2.36	1.05e-07	5.84e-05	3	0	24.75	51.87	110.17	59.45	9.39	6.25	13	19.37	-	+	+	+	-	-	-	-
chr8	11899296	11899749	3.92	4.67	2.31	2.36	0.000253	0.0201	3	1	7.5	20.84	38.52	34.78	2.09	1.39	2	14.3	-	+	+	+	-	-	-	+
chr12	104221414	104221717	2.69	3.43	1.07	2.36	0.000519	0.0319	2	0	14.25	11.58	10.79	6.47	1.56	0.69	2	4.15	+	+	-	-	-	-	-	-
chr18	30500598	30500938	2.63	3.37	1.01	2.36	0.000868	0.0433	2	0	8.25	10.19	9.63	13.35	5.22	1.39	1	0.46	-	-	+	+	-	-	-	-
chr17	8790522	8791117	3.62	4.36	2.03	2.33	0.000294	0.0222	3	0	21.75	17.6	26.96	15.77	12.52	1.39	2	0.46	-	+	+	+	-	-	-	-
chr11	102041387	102041875	2.74	3.48	1.16	2.33	0.000537	0.0325	3	0	9	13.89	8.86	12.94	0.52	2.78	1	4.61	-	+	+	+	-	-	-	-
chr13	48587422	48587743	2.66	3.39	1.08	2.31	0.000978	0.0463	2	0	8.25	4.63	15.79	13.35	0.52	4.17	1	2.77	-	-	+	+	-	-	-	-
chr11	119877148	119877460	3.62	4.35	2.09	2.26	0.000102	0.0111	4	0	13.5	27.79	27.35	12.94	1.04	0.69	7	8.3	+	+	+	+	-	-	-	-
chr8	8775062	8775622	2.97	3.7	1.44	2.26	0.00107	0.0486	2	0	13.5	4.63	29.28	4.45	2.09	1.39	6	1.38	+	-	+	-	-	-	-	-
chr6	83634069	83635031	3.15	3.87	1.64	2.23	0.000126	0.0127	4	0	17.25	9.73	18.1	13.35	3.13	2.78	1	5.53	+	+	+	+	-	-	-	-
chr5	49663590	49664131	3.26	3.97	1.78	2.2	5.02e-05	0.00679	4	0	17.25	18.06	16.95	10.51	4.69	2.08	6	0.92	+	+	+	+	-	-	-	-
chr5	76543125	76543773	2.55	3.26	1.07	2.2	0.00107	0.0487	2	0	6.75	14.36	11.17	6.07	0.52	2.08	3	2.77	-	+	+	-	-	-	-	-
chr5	38488749	38489485	4.49	5.21	3.02	2.19	1.36e-07	7.26e-05	4	0	19.5	33.81	55.47	38.82	10.95	7.64	6	7.84	+	+	+	+	-	-	-	-
chr15	71391923	71393504	4.45	5.16	2.97	2.19	2.12e-05	0.00379	3	0	10.5	32.88	69.72	30.33	7.3	14.58	3	6.46	-	+	+	+	-	-	-	-
chr4	148962356	148962826	3.44	4.15	1.97	2.18	4.18e-05	0.00602	3	0	9	18.99	23.5	19.41	4.69	6.25	1	3.69	-	+	+	+	-	-	-	-
chr12	90724458	90725389	4.71	5.42	3.25	2.17	4.97e-06	0.00123	3	0	12.75	49.56	53.16	55.4	7.82	10.41	17	2.77	-	+	+	+	-	-	-	-
chr10	94099446	94099892	3.78	4.49	2.35	2.14	1.65e-05	0.00311	3	0	8.25	29.18	18.88	33.57	4.17	3.47	9	3.69	-	+	+	+	-	-	-	-
chrX	8061201	8061943	3.25	3.95	1.81	2.14	0.000864	0.0433	3	0	11.25	4.63	10.02	35.99	4.17	4.17	2	3.69	+	-	+	+	-	-	-	-
chr14	81428713	81429658	5.24	5.94	3.81	2.13	1.28e-07	6.87e-05	4	2	35.24	81.51	76.66	52.57	26.08	11.8	8	10.15	+	+	+	+	+	+	-	-
chr18	21493979	21494591	3.04	3.74	1.63	2.12	0.000586	0.0344	3	0	4.5	13.43	22.34	13.35	0.52	4.17	4	3.69	-	+	+	+	-	-	-	-
chr19	32569364	32570087	5.12	5.82	3.71	2.11	2.21e-06	0.000678	3	0	13.5	69.47	62.4	80.07	11.48	18.05	15	7.84	-	+	+	+	-	-	-	-
chr6	10706991	10707368	3.37	4.07	1.96	2.11	0.00064	0.0365	3	0	24	4.17	30.05	8.9	5.22	2.08	5	3.23	+	-	+	+	-	-	-	-
chr10	120580064	120580710	3.39	4.09	1.99	2.1	7.94e-05	0.00931	2	0	24	17.6	17.72	8.9	4.69	5.55	2	3.69	-	+	+	-	-	-	-	-
chr5	140090528	140091035	3.63	4.31	2.27	2.04	5.67e-05	0.00739	4	0	21	19.45	27.73	11.32	6.78	2.08	4	6.46	+	+	+	+	-	-	-	-
chr2	119245291	119245700	4.91	5.6	3.58	2.02	1.28e-05	0.00259	3	0	25.5	20.84	89.37	57.83	6.78	9.72	22	9.22	+	-	+	+	-	-	-	-
chr17	34316910	34317533	3.48	4.16	2.17	1.99	0.000596	0.0349	2	0	9	10.65	26.19	25.48	2.61	4.17	2	9.22	-	-	+	+	-	-	-	-
chr13	95304788	95305604	3.75	4.43	2.44	1.99	0.000737	0.0394	3	1	6	31.96	26.58	21.43	4.17	2.08	3	12.45	-	+	+	+	-	-	-	+
chr9	43684532	43685013	3.81	4.49	2.5	1.98	0.000304	0.0227	3	1	7.5	17.14	39.29	25.88	7.3	4.17	2	9.22	-	+	+	+	-	-	-	+
chr10	71084956	71085926	4.22	4.89	2.92	1.97	5.6e-06	0.00134	4	0	29.25	24.55	36.98	27.9	3.65	11.8	12	2.77	+	+	+	+	-	-	-	-
chr7	87063262	87064193	5.08	5.75	3.78	1.97	5.11e-05	0.00686	4	1	30.74	48.17	105.93	30.74	3.65	11.8	15	24.44	+	+	+	+	-	-	-	+
chr10	61258180	61258472	3.63	4.3	2.33	1.97	0.000454	0.0295	2	0	12	18.53	41.6	6.87	6.26	2.78	6	5.07	-	+	+	-	-	-	-	-
chr4	152124023	152124962	4.19	4.86	2.9	1.96	2.32e-06	0.000699	3	0	18.75	27.79	42.37	27.5	7.3	4.17	12	6.46	-	+	+	+	-	-	-	-
chr14	81256897	81257515	3.85	4.52	2.57	1.95	8.53e-05	0.00976	3	0	12.75	35.2	20.03	23.86	9.39	3.47	9	1.84	-	+	+	+	-	-	-	-
chr14	46359347	46360095	3.27	3.94	1.98	1.95	0.00079	0.0411	2	0	12	15.75	25.42	8.09	6.26	3.47	1	5.07	-	+	+	-	-	-	-	-
chr2	164008850	164009863	3.41	4.07	2.13	1.94	0.000211	0.0179	4	0	17.25	12.5	18.49	19.01	3.13	6.94	1	6.46	+	+	+	+	-	-	-	-
chr13	46948028	46948648	4.01	4.67	2.75	1.92	4.76e-06	0.0012	3	0	18	23.62	35.05	25.07	6.78	9.03	7	4.15	-	+	+	+	-	-	-	-
chr7	73746422	73747764	4.15	4.81	2.89	1.92	1.04e-05	0.00221	3	0	14.25	35.66	21.96	40.44	5.74	7.64	7	9.22	-	+	+	+	-	-	-	-
chr15	85319963	85321167	3.33	3.99	2.07	1.92	0.000255	0.0202	2	0	15	12.5	20.8	15.37	2.09	7.64	2	5.07	-	-	+	+	-	-	-	-
chr9	57228187	57228551	3.48	4.13	2.25	1.88	0.000815	0.0419	2	0	6.75	19.45	29.28	14.56	3.13	5.55	2	8.3	-	+	+	-	-	-	-	-
chr2	68726146	68727431	4.46	5.11	3.24	1.87	2.44e-05	0.00414	3	1	16.5	42.15	47.77	31.95	4.69	10.41	7	15.68	-	+	+	+	-	-	-	+
chr10	61260864	61261852	5.24	5.89	4.02	1.87	3.88e-05	0.00577	4	1	27	63.91	120.57	25.88	10.43	16.66	16	21.68	+	+	+	+	-	-	-	+
chr11	115909111	115909481	4.29	4.93	3.09	1.85	0.000661	0.0371	3	0	6	30.57	48.54	37.21	5.74	4.17	7	17.06	-	+	+	+	-	-	-	-
chr11	115877110	115877435	3.35	3.99	2.15	1.84	0.000204	0.0175	4	0	15	17.14	16.95	14.56	4.69	5.55	2	5.53	+	+	+	+	-	-	-	-
chr4	152253354	152254209	5.17	5.81	3.99	1.82	2.52e-06	0.00074	4	1	36.74	44	89.37	53.79	10.43	14.58	13	25.36	+	+	+	+	-	-	-	+
chr13	45098582	45099989	4.04	4.68	2.87	1.81	0.000568	0.0336	3	0	17.25	35.2	6.55	43.68	3.65	8.33	9	8.3	+	+	-	+	-	-	-	-
chr4	106588375	106588870	3.08	3.72	1.9	1.81	0.000719	0.039	2	0	12.75	13.89	15.02	10.92	3.65	2.78	3	5.53	-	+	+	-	-	-	-	-
chr3	51520694	51521126	4.86	5.5	3.69	1.8	0.000113	0.0119	3	1	20.25	49.09	43.14	67.94	6.26	29.16	8	8.3	-	+	+	+	-	+	-	-
chr1	159725250	159726132	4.57	5.2	3.41	1.79	1.31e-05	0.00263	4	0	19.5	31.96	52.39	43.27	13.56	5.55	16	7.38	+	+	+	+	-	-	-	-
chr10	101271305	101272670	5.98	6.61	4.82	1.79	2.32e-05	0.004	4	3	124.48	92.63	88.21	86.14	18.26	58.32	29	7.38	+	+	+	+	+	+	+	-
chr7	98570746	98571351	4.05	4.68	2.91	1.77	0.000147	0.0142	4	0	21.75	18.06	43.14	19.41	6.78	12.5	3	7.84	+	+	+	+	-	-	-	-
chr7	101341403	101341756	5.25	5.88	4.1	1.77	0.000327	0.024	3	0	21.75	44	97.84	71.58	13.56	22.22	3	29.98	-	+	+	+	-	-	-	-
chr9	44275416	44276040	3.17	3.8	2.03	1.77	0.000817	0.0419	3	0	16.5	7.87	14.64	16.58	3.65	5.55	3	4.15	+	-	+	+	-	-	-	-
chr4	43304623	43306425	5.32	5.95	4.19	1.76	2.53e-07	0.00012	4	2	36.74	56.97	91.29	62.28	18.26	20.13	21	13.84	+	+	+	+	+	-	+	-
chr13	37688956	37689972	4.78	5.41	3.65	1.76	7.49e-06	0.00171	4	1	24	43.53	52.77	49.34	9.91	10.41	9	20.75	+	+	+	+	-	-	-	+
chr1	133950357	133951968	4.78	5.4	3.64	1.76	1.29e-05	0.0026	3	1	18	46.31	47.38	57.43	18.78	11.11	10	10.15	-	+	+	+	-	-	-	+
chr13	49762557	49763098	4.78	5.41	3.65	1.76	0.000244	0.0197	3	2	15.75	36.59	95.53	22.24	10.43	11.11	13	15.68	-	+	+	+	-	-	+	+
chr9	107947845	107948259	3.77	4.39	2.64	1.75	0.000896	0.0442	2	0	6	20.84	37.75	19.41	6.26	9.72	3	6	-	+	+	-	-	-	-	-
chr19	44282454	44283100	5.34	5.96	4.22	1.74	2.32e-05	0.004	2	0	26.25	53.72	80.12	89.37	21.39	29.85	9	14.3	-	-	+	+	-	-	-	-
chr14	30977265	30978443	3.8	4.42	2.67	1.74	0.000201	0.0172	2	0	12.75	28.71	32.36	11.73	5.22	6.25	9	5.07	-	+	+	-	-	-	-	-
chr13	70677711	70678102	3.17	3.79	2.05	1.74	0.000906	0.0445	3	0	10.5	11.58	21.57	11.73	5.22	3.47	6	1.84	-	+	+	+	-	-	-	-
chr6	30121238	30121900	3.9	4.51	2.81	1.7	0.000113	0.0119	4	0	18	36.12	14.25	22.65	5.74	6.94	8	7.38	+	+	+	+	-	-	-	-
chr8	25564930	25565545	4.59	5.2	3.51	1.69	3.68e-05	0.00557	4	2	21.75	36.59	47	41.65	18.78	8.33	13	5.53	+	+	+	+	+	-	+	-
chr17	34280427	34281681	4.86	5.47	3.78	1.69	0.000857	0.0431	3	1	18	21.3	85.9	52.17	6.26	11.8	10	26.75	-	+	+	+	-	-	-	+
chr7	130523544	130523792	3.48	4.09	2.41	1.68	0.000782	0.0408	2	0	20.25	16.67	17.72	13.35	6.78	5.55	8	0.92	-	+	+	-	-	-	-	-
chr2	11524489	11525239	5.02	5.62	3.97	1.65	5.6e-06	0.00134	4	2	26.25	62.99	40.06	67.13	17.73	12.5	18	14.3	+	+	+	+	+	-	+	-
chr9	107576783	107577012	4.51	5.11	3.46	1.65	1.24e-05	0.00252	3	0	23.25	33.81	47.38	33.97	9.91	6.25	16	11.99	-	+	+	+	-	-	-	-
chr2	153426864	153427575	4.26	4.86	3.22	1.65	5.07e-05	0.00682	4	1	23.25	24.08	32.74	36.4	14.6	8.33	5	9.22	+	+	+	+	+	-	-	-
chr17	33490248	33492342	6.84	7.44	5.79	1.65	7.09e-05	0.00867	4	4	46.49	161.17	300.46	184.81	34.43	56.23	44	86.7	+	+	+	+	+	+	+	+
chr7	139164193	139164815	4.14	4.74	3.1	1.65	0.000345	0.0249	4	1	24	34.74	20.42	27.9	4.17	6.94	6	17.06	+	+	+	+	-	-	-	+
chr2	23101775	23102971	4.95	5.55	3.9	1.65	0.000481	0.0305	3	1	9.75	61.13	48.54	68.34	10.43	7.64	22	19.83	-	+	+	+	-	-	-	+
chr7	107685334	107685907	3.28	3.88	2.23	1.65	0.000826	0.0422	3	0	7.5	18.99	15.41	16.99	4.69	4.86	6	3.23	-	+	+	+	-	-	-	-
chr10	70931112	70932588	5.62	6.22	4.58	1.64	4.13e-07	0.000182	4	3	70.49	58.82	89.75	78.86	26.6	35.41	14	19.83	+	+	+	+	+	+	-	+
chr15	85707050	85707575	5.44	6.04	4.4	1.64	2.74e-05	0.00454	4	2	33.74	62.52	91.68	74.82	30.77	26.38	18	9.22	+	+	+	+	+	+	-	-
chr13	53024076	53024954	4.61	5.21	3.57	1.64	0.000187	0.0164	3	1	15	30.57	57.01	45.29	9.39	13.19	7	17.99	-	+	+	+	-	-	-	+
chr16	22153016	22153668	4.22	4.82	3.18	1.64	0.00058	0.0342	4	0	24	12.97	52.39	23.46	8.87	13.19	4	10.15	+	+	+	+	-	-	-	-
chr11	120271127	120271945	5.97	6.57	4.94	1.63	8.08e-06	0.00183	4	2	55.49	58.35	157.16	107.98	38.08	36.8	23	24.9	+	+	+	+	+	+	-	-
chr8	11854517	11855407	4.8	5.4	3.76	1.63	0.000256	0.0202	4	1	21.75	41.22	60.48	44.89	10.95	5.55	11	26.75	+	+	+	+	-	-	-	+
chr7	103478693	103479406	3.48	4.08	2.44	1.63	0.000705	0.0386	3	0	11.25	17.6	26.19	12.54	2.61	5.55	9	4.61	-	+	+	+	-	-	-	-
chr1	74425740	74426596	4.19	4.78	3.17	1.61	1.26e-05	0.00255	4	0	29.25	25.94	25.81	28.71	7.3	9.03	10	9.68	+	+	+	+	-	-	-	-
chr2	117976965	117977779	6.23	6.82	5.21	1.61	2.39e-05	0.00408	4	4	38.24	98.18	183.74	133.05	33.38	37.49	30	47.5	+	+	+	+	+	+	+	+
chr8	111714247	111714927	5.18	5.77	4.16	1.61	0.000492	0.0308	3	2	16.5	68.54	85.9	47.32	33.9	11.8	11	14.76	-	+	+	+	+	-	-	+
chr9	56508724	56509647	6.33	6.91	5.32	1.6	4.87e-05	0.0067	4	3	56.99	111.62	222.65	91.4	40.16	50.68	19	49.81	+	+	+	+	+	+	-	+
chr11	94145140	94145613	5.02	5.61	4	1.6	0.000147	0.0142	4	4	14.25	45.39	85.13	50.15	14.6	13.89	19	16.6	+	+	+	+	+	+	+	+
chr8	120500390	120500644	3.72	4.31	2.71	1.6	0.000912	0.0446	2	0	9	19.45	33.9	16.99	5.22	6.25	6	8.76	-	+	+	-	-	-	-	-
chr3	146410151	146410539	3.65	4.24	2.64	1.59	0.000523	0.032	3	0	12	25.94	20.42	16.99	7.82	6.25	4	6.92	-	+	+	+	-	-	-	-
chr18	21552095	21552764	5.93	6.51	4.94	1.57	4.41e-07	0.00019	4	4	67.49	87.07	118.26	91.4	44.86	25.69	23	29.05	+	+	+	+	+	+	+	+
chr5	107932503	107933393	4.4	4.98	3.42	1.56	0.000158	0.0148	4	1	20.25	24.55	43.14	38.01	7.82	6.25	12	16.6	+	+	+	+	-	-	-	+
chr7	66212550	66213277	6.03	6.6	5.05	1.55	6.83e-07	0.000262	4	4	56.99	96.33	135.59	99.89	30.77	33.32	28	40.58	+	+	+	+	+	+	+	+
chr6	117874655	117875218	4.45	5.03	3.48	1.55	7e-05	0.00859	2	0	27	35.66	41.99	25.88	14.08	14.58	5	11.07	-	+	+	-	-	-	-	-
chr16	32413161	32414124	4.17	4.74	3.2	1.55	0.000704	0.0386	3	1	15	33.35	29.66	29.12	7.82	9.72	3	16.14	-	+	+	+	-	-	-	+
chr2	99741171	99742192	5.33	5.9	4.36	1.54	5.78e-05	0.00747	4	3	64.49	56.04	66.26	52.57	28.69	22.91	25	5.53	+	+	+	+	+	+	+	-
chr10	59958507	59959175	4.4	4.97	3.44	1.54	0.000849	0.0429	4	1	16.5	30.57	41.99	36.4	9.39	15.27	2	16.6	+	+	+	+	-	-	-	+
chr7	46927944	46929084	5.34	5.92	4.38	1.53	1.06e-05	0.00223	4	2	31.49	66.69	80.12	63.09	15.65	23.6	18	26.29	+	+	+	+	-	-	+	+
chr15	73637612	73638368	4.83	5.4	3.87	1.53	2.3e-05	0.00399	3	0	35.24	43.07	43.53	47.32	9.39	19.44	9	20.75	-	+	+	+	-	-	-	-
chr14	25493024	25493781	3.77	4.34	2.81	1.53	0.00043	0.0286	3	0	25.5	17.6	15.79	22.24	8.35	6.94	5	7.84	+	-	+	+	-	-	-	-
chr15	76083830	76084498	4.77	5.34	3.81	1.53	0.000798	0.0414	3	0	21	40.29	53.54	46.91	7.3	9.72	9	29.98	-	+	+	+	-	-	-	-
chr3	19373419	19373907	3.85	4.42	2.89	1.53	0.000919	0.0447	4	2	21.75	18.06	26.19	19.41	14.08	5.55	4	6	+	+	+	+	+	+	-	-
chr2	54062522	54063087	5.15	5.72	4.2	1.52	2.48e-06	0.000734	4	2	42.74	59.28	64.33	44.08	18.26	21.52	13	20.75	+	+	+	+	+	+	-	-
chr8	11869741	11872084	6.02	6.59	5.07	1.52	4.21e-06	0.00109	4	3	51.74	110.23	130.2	93.01	39.12	31.24	23	41.04	+	+	+	+	+	+	-	+
chr16	33726387	33727663	5.26	5.83	4.32	1.52	5.75e-05	0.00745	4	2	38.99	62.06	69.72	57.02	14.08	24.3	9	32.28	+	+	+	+	+	-	-	+
chr8	27170128	27170694	5.26	5.83	4.31	1.52	8.3e-05	0.00956	4	0	47.99	38.9	89.75	51.36	10.43	18.74	18	32.28	+	+	+	+	-	-	-	-
chr17	34329652	34330333	4.6	5.17	3.65	1.52	0.00017	0.0154	4	3	30	25.47	53.54	35.18	17.73	13.19	5	14.3	+	+	+	+	+	+	-	+
chr18	74882141	74882711	4.3	4.87	3.36	1.51	9.44e-05	0.0105	2	0	25.5	31.49	21.19	38.42	7.3	6.94	17	9.68	-	+	-	+	-	-	-	-
chr16	50063576	50064007	3.93	4.49	2.99	1.51	0.000245	0.0197	4	1	19.5	22.23	28.51	19.82	5.74	12.5	7	6.46	+	+	+	+	-	+	-	-
chr6	129375026	129375806	4.38	4.95	3.44	1.51	0.000871	0.0434	3	1	11.25	21.77	51.23	39.23	15.13	10.41	11	6.92	-	+	+	+	+	-	-	-
chr13	95650136	95651425	6.41	6.97	5.48	1.5	0.000195	0.0169	4	4	53.99	75.95	208.01	165	53.2	43.74	22	59.49	+	+	+	+	+	+	+	+
chr1	72290110	72291636	4.84	5.41	3.91	1.5	0.00053	0.0323	4	2	41.24	35.66	57.01	35.59	12	5.55	12	30.44	+	+	+	+	+	-	-	+
chr9	20794066	20794634	4.01	4.58	3.08	1.5	0.000571	0.0338	3	0	14.25	29.64	30.43	21.03	6.78	14.58	5	7.38	-	+	+	+	-	-	-	-
chr7	19701083	19703051	6.59	7.15	5.66	1.49	2.26e-06	0.000686	4	3	98.23	126.44	208.01	134.26	41.21	57.62	33	70.56	+	+	+	+	+	+	-	+
chr6	31488181	31490541	6.32	6.88	5.39	1.49	0.000454	0.0295	4	3	61.49	97.72	233.82	77.65	42.25	55.54	15	55.34	+	+	+	+	+	+	-	+
chr11	111118085	111119391	5.22	5.78	4.3	1.48	3.68e-05	0.00557	4	3	47.24	46.78	41.22	84.93	20.86	20.83	27	10.15	+	+	+	+	+	-	+	+
chr2	144185128	144185613	4.67	5.23	3.75	1.48	0.000392	0.0271	3	2	15	36.59	63.17	35.59	14.08	18.74	10	11.07	-	+	+	+	+	+	-	-
chr4	119875320	119875963	4.56	5.11	3.64	1.47	0.000154	0.0146	4	2	32.99	26.4	54.31	24.67	16.17	13.19	9	11.53	+	+	+	+	+	-	-	+
chr7	144630566	144632027	4.6	5.15	3.68	1.47	0.000661	0.0371	3	1	32.99	21.3	58.17	29.52	15.65	10.41	6	19.37	+	-	+	+	-	-	-	+
chr12	74324140	74325838	5.44	5.99	4.55	1.45	7.4e-05	0.00894	4	2	56.24	49.09	77.81	71.58	27.64	34.02	23	8.76	+	+	+	+	+	+	-	-
chr8	121697639	121698958	5.21	5.76	4.31	1.45	0.000406	0.0276	3	0	18	46.78	97.07	54.19	20.34	20.13	17	21.68	-	+	+	+	-	-	-	-
chr6	113717862	113718353	5.06	5.61	4.16	1.45	0.00102	0.0473	3	0	17.25	58.82	70.49	48.93	16.17	19.44	7	29.05	-	+	+	+	-	-	-	-
chr5	74164619	74165136	5.01	5.56	4.12	1.44	6.9e-05	0.00851	3	0	22.5	53.26	60.48	52.57	21.91	13.19	18	16.6	-	+	+	+	-	-	-	-
chrX	134756395	134757891	4.53	5.07	3.65	1.43	8.02e-05	0.00937	4	2	31.49	31.49	30.05	41.65	16.17	7.64	12	14.3	+	+	+	+	-	-	+	+
chr10	61187083	61188614	5.58	6.12	4.69	1.43	0.000116	0.0121	4	4	51.74	71.79	115.18	40.44	37.03	27.77	20	18.45	+	+	+	+	+	+	+	+
chr5	121516606	121517204	3.83	4.37	2.95	1.43	0.000564	0.0335	4	1	19.5	16.21	26.19	21.03	6.26	11.11	7	6.46	+	+	+	+	-	+	-	-
chr8	13074760	13075559	4.38	4.92	3.49	1.43	0.000615	0.0357	3	2	12	32.42	39.29	37.61	8.87	17.36	9	9.68	-	+	+	+	-	+	-	+
chr16	33687512	33688236	5.77	6.32	4.88	1.43	0.000801	0.0414	3	1	31.49	55.58	139.06	92.61	18.78	33.32	18	47.96	-	+	+	+	-	-	-	+
chr6	77942827	77944751	5.08	5.62	4.21	1.41	2.96e-05	0.00481	4	1	44.24	47.7	56.63	47.72	18.78	22.22	9	23.98	+	+	+	+	-	-	-	+
chr4	134653547	134655292	6.48	7.02	5.61	1.41	0.000158	0.0148	4	4	50.99	107.45	206.86	153.68	50.07	36.1	38	71.02	+	+	+	+	+	+	+	+
chr9	58156471	58157579	5.99	6.53	5.13	1.4	0.000232	0.019	4	4	44.99	72.71	129.82	122.13	29.21	42.35	18	50.73	+	+	+	+	+	+	+	+
chr10	84693806	84694931	4.93	5.47	4.07	1.4	0.000396	0.0273	4	1	38.24	26.4	71.65	40.44	15.65	19.44	9	23.06	+	+	+	+	-	-	-	+
chr6	41075416	41076108	4.53	5.07	3.67	1.4	0.00098	0.0463	4	3	19.5	35.66	41.22	38.01	15.65	15.27	3	17.06	+	+	+	+	+	+	-	+
chr5	113204353	113206290	6.46	6.99	5.6	1.39	3.38e-05	0.00525	4	4	71.99	93.55	209.17	134.67	43.81	46.51	40	64.1	+	+	+	+	+	+	+	+
chr1	133972012	133972979	6.19	6.72	5.33	1.39	8.04e-05	0.00938	4	4	41.99	96.33	162.17	121.73	43.81	43.74	42	31.82	+	+	+	+	+	+	+	+
chr5	24970616	24971515	6.7	7.24	5.84	1.39	0.000183	0.0162	4	4	74.99	139.4	249.23	140.73	54.77	92.34	27	55.8	+	+	+	+	+	+	+	+
chr10	71114801	71116311	5.96	6.5	5.11	1.38	1.24e-06	0.000415	4	4	74.99	93.09	107.09	86.14	34.43	31.94	48	23.98	+	+	+	+	+	+	+	+
chr7	30238119	30238863	5.38	5.91	4.54	1.38	2.51e-05	0.00423	4	1	34.49	73.18	65.1	67.94	28.17	17.36	26	21.21	+	+	+	+	+	-	-	-
chr5	137823262	137823838	5.15	5.68	4.3	1.38	0.000272	0.021	4	2	41.24	38.44	81.28	43.68	12.52	20.13	15	30.9	+	+	+	+	+	-	-	+
chr5	114644738	114645418	5.16	5.69	4.31	1.38	0.000415	0.0281	4	3	22.5	50.94	84.36	48.93	23.47	12.5	19	24.44	+	+	+	+	+	-	+	+
chr12	77138758	77139160	5.58	6.11	4.74	1.37	0.000121	0.0125	3	0	35.24	59.28	113.25	69.15	19.3	32.63	27	28.13	-	+	+	+	-	-	-	-
chr7	66519393	66520036	4.52	5.05	3.68	1.37	0.000478	0.0303	4	3	15.75	27.79	49.69	39.23	12.52	15.97	12	10.61	+	+	+	+	+	+	-	+
chr17	24158666	24159312	5.34	5.87	4.5	1.37	0.000552	0.0329	4	2	33.74	37.05	97.84	64.71	29.73	29.85	18	12.91	+	+	+	+	+	+	-	-
chr15	82165355	82166895	5.59	6.12	4.75	1.36	4.53e-05	0.00641	4	2	46.49	60.67	93.61	76.84	37.03	15.97	29	25.83	+	+	+	+	+	-	-	+
chr11	78920285	78921001	5.37	5.89	4.53	1.36	0.000133	0.0132	4	0	27	55.11	82.82	72.39	18.26	28.46	26	19.83	+	+	+	+	-	-	-	-
chr6	91069252	91070451	5.96	6.48	5.12	1.36	0.000244	0.0197	4	3	41.24	84.75	143.68	88.57	43.29	29.85	21	45.2	+	+	+	+	+	-	+	+
chr7	140203334	140204343	6.65	7.17	5.81	1.36	0.000448	0.0292	4	4	50.99	155.15	231.51	138.71	40.16	38.88	56	89.93	+	+	+	+	+	+	+	+
chr11	79650296	79650776	5.25	5.78	4.42	1.36	0.000562	0.0335	4	2	27.75	39.37	82.05	69.96	22.43	23.6	11	28.59	+	+	+	+	+	+	-	-
chr13	112871539	112872130	5.03	5.55	4.19	1.36	0.000611	0.0356	4	2	34.49	61.6	21.96	69.96	15.13	14.58	18	25.36	+	+	+	+	+	-	-	+
chr17	46086278	46087567	4.59	5.12	3.77	1.35	0.000487	0.0306	4	2	18	31.49	50.85	38.42	11.48	14.58	11	17.52	+	+	+	+	-	+	-	+
chr7	30836177	30837644	4.95	5.47	4.12	1.35	0.00105	0.0483	3	0	27.75	29.18	81.66	38.82	18.26	16.66	10	24.44	-	+	+	+	-	-	-	-
chr16	33049273	33050341	5.76	6.28	4.94	1.34	4.62e-05	0.00653	4	4	50.24	63.45	117.87	78.86	39.64	26.38	26	30.9	+	+	+	+	+	+	+	+
chr4	129272279	129272970	5.68	6.2	4.85	1.34	6.71e-05	0.00835	4	3	41.24	61.6	103.24	87.76	29.73	23.6	25	37.36	+	+	+	+	+	-	+	+
chr10	40105762	40106968	6.03	6.55	5.21	1.34	0.00014	0.0137	4	4	41.24	75.49	151.39	107.17	40.68	34.71	35	37.82	+	+	+	+	+	+	+	+
chr4	120081823	120083101	5.97	6.49	5.15	1.34	0.000406	0.0276	4	4	34.49	91.24	133.67	101.1	40.16	34.71	20	47.04	+	+	+	+	+	+	+	+
chr2	167980452	167980755	4.96	5.48	4.14	1.34	0.00059	0.0347	3	1	32.99	35.2	65.87	44.48	13.04	11.11	16	30.44	-	+	+	+	-	-	-	+
chr5	32234397	32236228	4.93	5.45	4.11	1.34	0.000723	0.039	3	1	32.24	37.51	68.18	37.21	21.39	12.5	9	26.29	-	+	+	+	-	-	-	+
chr5	113790602	113791542	5.07	5.59	4.25	1.33	0.000155	0.0147	4	1	30.74	39.83	60.86	60.66	19.82	26.38	12	17.99	+	+	+	+	-	+	-	-
chr17	83786044	83786762	4.22	4.74	3.41	1.33	0.000623	0.0359	4	1	25.5	29.64	25.04	26.69	12	8.33	7	15.22	+	+	+	+	-	-	-	+
chr15	84295303	84295901	5.07	5.58	4.27	1.32	0.000926	0.0448	4	4	24.75	44.92	66.26	55.81	10.95	18.74	15	32.28	+	+	+	+	+	+	+	+
chr14	103471892	103472503	4.89	5.4	4.09	1.32	0.00106	0.0484	3	0	49.49	39.83	53.93	25.88	26.08	9.72	10	22.14	+	+	+	-	-	-	-	-
chr12	77019628	77020537	6.16	6.67	5.36	1.31	4.85e-05	0.00669	4	4	56.99	91.7	155.24	103.12	47.99	43.04	43	30.44	+	+	+	+	+	+	+	+
chr15	31341983	31342975	6.37	6.88	5.56	1.31	0.000107	0.0115	4	4	68.99	111.15	171.8	118.49	39.64	63.18	26	60.41	+	+	+	+	+	+	+	+
chr6	48589168	48589688	5.47	5.98	4.67	1.31	0.000338	0.0246	4	2	34.49	59.74	104.39	53.38	34.43	21.52	19	26.75	+	+	+	+	+	-	-	+
chr19	46728046	46729121	3.91	4.42	3.11	1.31	0.000999	0.0469	3	0	15.75	23.16	24.65	21.84	7.82	11.8	8	6.92	-	+	+	+	-	-	-	-
chr1	120480475	120481474	5.28	5.78	4.48	1.3	0.000657	0.037	4	3	26.25	55.11	88.21	50.96	22.43	24.99	13	29.05	+	+	+	+	+	+	-	+
chr4	133390008	133391136	6.07	6.57	5.27	1.3	0.000857	0.0431	4	3	42.74	104.21	112.1	122.13	20.34	45.13	25	64.1	+	+	+	+	+	+	-	+
chr2	91475818	91477124	6.99	7.49	6.2	1.29	1.4e-05	0.00274	4	4	97.48	154.69	253.47	214.34	64.16	89.56	64	76.56	+	+	+	+	+	+	+	+
chr18	82669000	82670037	6.24	6.75	5.46	1.29	0.000134	0.0133	4	4	47.99	113.47	157.16	111.62	48.51	38.18	36	53.5	+	+	+	+	+	+	+	+
chr10	80937595	80938009	5.18	5.68	4.4	1.29	0.000467	0.03	3	0	26.25	43.53	74.35	61.47	21.91	16.66	17	28.59	-	+	+	+	-	-	-	-
chr18	74902195	74904304	5.47	5.98	4.69	1.29	0.000716	0.0389	3	2	30.74	56.97	82.43	81.69	39.64	13.89	29	20.75	-	+	+	+	+	-	-	+
chr4	118272872	118276271	8.02	8.52	7.24	1.28	3.8e-05	0.00569	4	4	181.47	350.13	542.76	394.7	138.74	199.25	83	182.16	+	+	+	+	+	+	+	+
chr12	84691410	84692670	4.33	4.83	3.55	1.28	0.000392	0.0271	4	0	21.75	31.96	26.96	33.16	13.56	8.33	13	11.99	+	+	+	+	-	-	-	-
chr8	11861728	11862711	5.78	6.29	5	1.28	0.0008	0.0414	4	3	39.74	87.53	102.47	82.5	33.9	22.91	17	54.42	+	+	+	+	+	+	-	+
chr10	71109179	71110234	6.73	7.23	5.95	1.27	2.23e-06	0.000681	4	4	106.48	149.13	181.43	162.17	46.94	81.23	64	55.8	+	+	+	+	+	+	+	+
chr1	135063084	135064519	6.37	6.87	5.59	1.27	0.000244	0.0197	4	4	68.24	98.18	200.31	100.7	42.77	57.62	31	61.8	+	+	+	+	+	+	+	+
chr13	108403498	108405150	7.01	7.51	6.24	1.27	0.000352	0.0252	4	4	97.48	173.21	283.13	175.11	62.59	50.68	55	133.74	+	+	+	+	+	+	+	+
chr9	21749583	21750601	4.63	5.13	3.86	1.27	0.000469	0.03	3	0	27.75	28.25	45.07	38.82	16.69	12.5	10	18.91	-	+	+	+	-	-	-	-
chr4	128889828	128891979	4.91	5.41	4.14	1.27	0.000523	0.0321	4	1	48.74	51.41	45.07	24.26	25.56	14.58	14	16.14	+	+	+	+	+	-	-	-
chr17	71810929	71813041	5.88	6.38	5.12	1.26	0.000122	0.0125	4	4	47.99	67.62	127.89	89.37	39.12	37.49	28	34.13	+	+	+	+	+	+	+	+
chr2	92014129	92015138	5.14	5.64	4.38	1.26	0.000198	0.0171	4	3	32.24	50.94	65.1	50.55	24.52	24.99	13	20.75	+	+	+	+	+	+	-	+
chr16	95374887	95376368	5.5	6	4.73	1.26	0.000201	0.0172	4	2	35.99	68.54	77.43	73.2	21.91	18.74	28	37.82	+	+	+	+	+	-	-	+
chr2	33220444	33222575	7.21	7.7	6.44	1.26	0.000232	0.019	4	4	101.98	180.62	335.9	215.55	57.38	109	62	119.91	+	+	+	+	+	+	+	+
chr9	115410559	115411716	4.47	4.97	3.7	1.26	0.000426	0.0285	4	1	30.74	31.03	37.37	25.88	13.04	9.03	13	17.06	+	+	+	+	-	-	-	+
chr11	98954370	98956058	6.5	6.99	5.73	1.26	0.000428	0.0285	4	2	84.74	81.05	150.23	194.12	59.98	50.68	26	76.09	+	+	+	+	-	+	-	+
chr15	5020595	5021520	5.16	5.65	4.39	1.26	0.000675	0.0376	4	3	26.25	62.99	49.31	62.68	18.78	10.41	29	25.83	+	+	+	+	+	-	+	+
chr6	115996360	115997025	5.75	6.25	5	1.25	5.13e-05	0.00687	4	1	53.99	74.1	101.69	73.6	25.04	44.43	28	30.44	+	+	+	+	-	-	-	+
chr13	113022584	113024158	4.5	4.99	3.74	1.25	0.000215	0.0181	4	0	27.75	27.79	39.29	32.35	13.56	11.8	16	11.99	+	+	+	+	-	-	-	-
chr9	51324278	51325176	4.83	5.32	4.07	1.25	0.000774	0.0406	4	4	21.75	31.49	66.26	40.44	15.13	15.97	19	17.06	+	+	+	+	+	+	+	+
chr4	11805086	11806152	4.36	4.85	3.6	1.25	0.000783	0.0408	4	1	24	26.4	39.68	25.07	11.48	10.41	11	15.68	+	+	+	+	-	-	-	+
chr19	46050214	46050840	4.41	4.91	3.66	1.25	0.000817	0.0419	3	0	22.5	25.47	39.68	32.35	10.43	15.97	9	15.22	-	+	+	+	-	-	-	-
chr14	70905790	70907320	5.08	5.57	4.32	1.25	0.000838	0.0426	4	2	37.49	30.1	81.66	40.85	14.08	27.08	20	18.91	+	+	+	+	-	+	-	+
chr5	136678509	136679416	7.02	7.51	6.27	1.24	4.94e-05	0.00674	4	4	86.24	171.36	266.95	203.82	70.94	88.17	83	65.95	+	+	+	+	+	+	+	+
chr5	103713370	103714202	5.2	5.69	4.45	1.24	0.000226	0.0188	4	3	41.24	37.51	78.58	49.34	25.56	16.66	24	21.21	+	+	+	+	+	-	+	+
chr11	68216145	68216753	4.88	5.37	4.13	1.24	0.000498	0.0311	3	4	21	52.33	51.23	40.85	12.52	20.83	20	16.6	-	+	+	+	+	+	+	+
chr1	180401765	180402125	5.47	5.96	4.72	1.24	0.00109	0.0492	3	2	27	62.99	89.37	69.15	25.56	16.66	24	39.2	-	+	+	+	+	-	-	+
chr2	22810929	22811845	6.04	6.52	5.29	1.23	4.4e-05	0.00626	4	1	62.24	78.73	119.41	107.98	33.9	29.85	46	47.04	+	+	+	+	-	-	-	+
chr1	185209618	185210217	6.05	6.54	5.31	1.23	0.000216	0.0181	4	4	53.99	102.82	122.88	92.61	50.07	47.9	39	22.14	+	+	+	+	+	+	+	+
chr10	120298358	120298965	5.15	5.63	4.41	1.23	0.000386	0.0268	4	4	25.5	49.56	65.49	58.23	19.82	23.6	17	24.44	+	+	+	+	+	+	+	+
chr2	166591909	166593701	5.4	5.89	4.65	1.23	0.000403	0.0275	4	3	33.74	58.82	83.2	60.66	23.99	20.13	20	36.43	+	+	+	+	+	-	+	+
chr7	45528912	45529870	5.1	5.58	4.35	1.23	0.000471	0.0301	2	0	38.24	34.74	71.65	47.32	28.69	14.58	19	19.37	-	-	+	+	-	-	-	-
chr7	139135652	139136072	4.56	5.05	3.82	1.23	0.000749	0.0399	3	0	23.25	29.18	45.07	35.18	12	14.58	11	18.91	-	+	+	+	-	-	-	-
chr18	80483090	80484256	4.42	4.91	3.68	1.23	0.000754	0.04	4	2	25.5	32.88	38.52	23.46	16.69	9.03	13	12.45	+	+	+	+	+	-	-	+
chr13	40899479	40900717	5.93	6.41	5.19	1.21	2.81e-05	0.00462	4	4	59.99	84.29	105.16	90.59	46.42	32.63	31	36.43	+	+	+	+	+	+	+	+
chr9	103498721	103499436	5.91	6.39	5.19	1.21	0.000156	0.0147	4	4	62.99	66.69	131.36	75.22	39.64	31.94	30	44.27	+	+	+	+	+	+	+	+
chr8	57520525	57522234	4.89	5.37	4.17	1.21	0.0002	0.0172	3	0	34.49	37.98	43.53	49.74	20.86	15.27	15	20.75	-	+	+	+	-	-	-	-
chr11	99149968	99151058	5.54	6.03	4.82	1.21	0.000331	0.0242	3	2	35.24	74.1	74.73	76.43	22.95	36.8	20	33.2	-	+	+	+	+	-	-	+
chr14	70899389	70900684	5.38	5.86	4.66	1.21	0.000433	0.0287	4	3	36.74	46.31	78.58	71.18	18.26	28.46	21	33.2	+	+	+	+	+	-	+	+
chr6	127263919	127264463	5.17	5.65	4.44	1.21	0.000619	0.0359	4	2	32.24	53.72	62.79	52.57	14.6	20.13	18	34.13	+	+	+	+	-	+	-	+
chr12	92882037	92882609	5.85	6.33	5.13	1.2	0.000164	0.0151	4	4	44.99	82.9	105.93	86.95	39.64	24.99	43	32.28	+	+	+	+	+	+	+	+
chr9	41134655	41135573	6.53	7.01	5.81	1.2	0.000427	0.0285	4	4	75.74	125.05	186.06	126.98	42.25	50.68	39	92.24	+	+	+	+	+	+	+	+
chr17	83654483	83655216	5.39	5.87	4.66	1.2	0.00107	0.0489	4	3	35.24	61.6	86.67	49.74	32.86	27.08	12	29.52	+	+	+	+	+	+	-	+
chr3	9894071	9894651	6.04	6.52	5.33	1.19	0.000482	0.0306	4	4	74.99	88	140.22	62.68	61.03	40.27	30	29.52	+	+	+	+	+	+	+	+
chr1	105964483	105965729	5.47	5.94	4.76	1.19	0.00106	0.0486	4	3	38.99	69.93	52.39	84.93	37.03	14.58	38	18.45	+	+	+	+	+	-	+	+
chr5	118494398	118495593	7.14	7.62	6.44	1.18	9.54e-05	0.0106	4	4	116.23	185.25	274.65	209.08	89.71	97.2	50	109.3	+	+	+	+	+	+	+	+
chr18	75540602	75541867	6.55	7.02	5.84	1.18	0.000371	0.026	4	4	63.74	144.96	198.38	110.81	72.5	46.51	48	62.26	+	+	+	+	+	+	+	+
chr2	125445299	125446306	5.33	5.81	4.62	1.18	0.000549	0.0329	4	3	49.49	51.87	67.8	54.6	29.73	24.3	11	33.67	+	+	+	+	+	+	-	+
chr7	82976590	82977667	5.17	5.64	4.46	1.18	0.000612	0.0356	4	4	41.24	42.61	70.49	44.89	16.17	20.13	37	14.76	+	+	+	+	+	+	+	+
chr10	42079766	42080244	5.07	5.54	4.36	1.18	0.00089	0.0441	4	4	31.49	50.94	58.94	44.48	25.56	15.27	13	28.13	+	+	+	+	+	+	+	+
chr14	79199604	79201514	7.54	8.01	6.84	1.17	0.000434	0.0288	4	4	112.48	277.42	382.51	260.84	90.76	124.27	74	169.71	+	+	+	+	+	+	+	+
chr4	143360197	143360484	5.07	5.54	4.37	1.17	0.000504	0.0314	4	0	47.24	33.35	63.56	42.06	20.34	18.74	30	13.84	+	+	+	+	-	-	-	-
chr14	70820495	70821138	6.27	6.74	5.56	1.17	0.000647	0.0367	4	4	46.49	107.91	162.94	109.19	48.51	32.63	52	55.8	+	+	+	+	+	+	+	+
chr3	27322434	27323244	4.68	5.15	3.98	1.17	0.000725	0.039	3	2	24	35.2	43.53	39.63	13.04	15.97	14	20.29	-	+	+	+	+	-	-	+
chr18	79551792	79553214	5.6	6.07	4.9	1.17	0.00109	0.0492	4	4	27.75	73.18	97.84	69.96	26.08	27.08	28	38.28	+	+	+	+	+	+	+	+
chr9	118617110	118618101	5.19	5.65	4.49	1.16	0.000759	0.0402	4	2	38.24	47.24	74.73	40.85	19.3	22.91	17	30.9	+	+	+	+	-	+	-	+
chr16	91780300	91781787	5.25	5.71	4.55	1.16	0.000802	0.0414	4	2	31.49	43.53	82.82	52.17	18.26	24.3	23	28.13	+	+	+	+	+	-	-	+
chr7	28357236	28358594	6.13	6.59	5.43	1.16	0.00102	0.0473	4	3	55.49	94.48	147.15	88.97	31.3	45.82	29	66.87	+	+	+	+	-	+	+	+
chr2	164753727	164754956	5.72	6.19	5.03	1.16	0.00104	0.0479	4	4	33.74	71.32	107.86	78.46	26.08	25.69	35	43.81	+	+	+	+	+	+	+	+
chr8	72330276	72332066	6.04	6.5	5.35	1.15	0.000162	0.015	4	4	68.24	72.25	107.09	114.85	28.69	47.21	36	51.65	+	+	+	+	+	+	+	+
chr18	24106407	24108238	6.09	6.56	5.4	1.15	0.000299	0.0225	4	2	62.24	97.26	114.02	102.72	35.47	42.35	28	63.64	+	+	+	+	+	-	-	+
chr8	95389967	95390710	6.18	6.65	5.49	1.15	0.000467	0.03	4	4	58.49	104.21	152.93	85.33	50.59	29.16	45	55.34	+	+	+	+	+	+	+	+
chr17	31905340	31906478	7.05	7.52	6.37	1.15	0.000601	0.0352	4	4	83.99	166.27	273.5	209.48	71.98	68.73	65	124.52	+	+	+	+	+	+	+	+
chr13	108498131	108499013	4.83	5.3	4.14	1.15	0.0011	0.0495	4	4	33.74	42.15	41.22	40.04	12	28.46	20	10.15	+	+	+	+	+	+	+	+
chr13	102070651	102071415	6.25	6.71	5.57	1.14	8.91e-05	0.0101	4	4	60.74	106.98	140.6	109.19	43.81	46.51	51	48.42	+	+	+	+	+	+	+	+
chr7	68148225	68148995	6.82	7.28	6.14	1.14	0.000133	0.0132	4	4	77.24	197.3	164.48	181.98	62.59	87.48	71	61.34	+	+	+	+	+	+	+	+
chr18	5819083	5820503	5.46	5.92	4.78	1.14	0.000317	0.0235	4	3	57.74	51.41	65.49	66.73	38.08	29.85	16	25.83	+	+	+	+	+	+	-	+
chr1	151947072	151948787	6.09	6.55	5.41	1.14	0.000534	0.0325	4	4	48.74	96.33	133.28	95.44	39.64	36.8	35	58.11	+	+	+	+	+	+	+	+
chr12	84742977	84744396	5.42	5.88	4.74	1.14	0.000581	0.0342	4	3	35.99	54.19	85.52	59.85	31.3	31.94	21	22.6	+	+	+	+	+	+	-	+
chr12	86810452	86812188	6.5	6.96	5.83	1.14	0.00068	0.0377	4	4	50.24	128.29	187.21	133.05	50.07	57.62	55	64.1	+	+	+	+	+	+	+	+
chr9	50407097	50408075	5.3	5.76	4.62	1.14	0.00103	0.0478	4	4	27.75	54.65	80.51	53.38	22.43	30.55	27	18.45	+	+	+	+	+	+	+	+
chr2	163552113	163553221	6.83	7.29	6.16	1.13	1.53e-05	0.00294	4	4	102.73	167.65	199.15	156.51	82.93	63.87	70	69.18	+	+	+	+	+	+	+	+
chr2	128373553	128374507	5.4	5.86	4.73	1.13	0.00067	0.0374	4	4	35.99	47.24	88.6	60.66	21.39	31.24	30	23.52	+	+	+	+	+	+	+	+
chr4	145004836	145005903	5.56	6.02	4.89	1.13	0.000922	0.0447	4	3	47.99	69.01	44.68	97.46	25.04	23.6	29	41.04	+	+	+	+	-	+	+	+
chr14	25170461	25172812	5.91	6.37	5.24	1.12	0.000237	0.0193	4	4	56.99	70.4	116.33	86.14	31.82	34.02	37	48.42	+	+	+	+	+	+	+	+
chr5	138163024	138164434	4.86	5.31	4.19	1.12	0.000377	0.0263	3	0	38.24	42.61	43.53	34.37	16.17	23.6	17	16.14	-	+	+	+	-	-	-	-
chr14	72829263	72830259	5.51	5.96	4.84	1.12	0.000422	0.0283	4	4	41.24	56.04	92.84	59.45	31.82	27.08	26	29.98	+	+	+	+	+	+	+	+
chr16	22468665	22469865	5.69	6.14	5.03	1.12	0.000524	0.0321	4	4	53.99	59.28	108.24	61.47	34.43	40.27	23	32.74	+	+	+	+	+	+	+	+
chr10	59423916	59424618	5.15	5.61	4.49	1.12	0.000526	0.0322	4	2	47.99	42.61	60.86	43.68	16.17	31.24	18	24.44	+	+	+	+	-	+	-	+
chr17	45828233	45829168	6.97	7.42	6.3	1.12	0.000546	0.0327	4	4	83.99	137.09	293.91	172.28	75.11	85.39	69	86.24	+	+	+	+	+	+	+	+
chr4	43454125	43455151	6.74	7.19	6.07	1.12	0.00101	0.0471	4	4	101.23	124.12	237.67	122.94	59.98	59.01	41	108.84	+	+	+	+	+	+	+	+
chr11	65734444	65735196	5.57	6.02	4.92	1.11	0.000427	0.0285	4	4	44.24	69.47	88.98	57.43	28.69	21.52	35	35.51	+	+	+	+	+	+	+	+
chr14	82065001	82066140	7.27	7.72	6.61	1.11	0.000694	0.0382	4	4	204.72	185.72	278.51	176.73	170.56	66.65	50	103.3	+	+	+	+	+	+	+	+
chr9	61826034	61827003	5.51	5.96	4.85	1.11	0.000735	0.0394	4	4	38.24	61.13	84.75	65.11	29.21	22.91	24	39.2	+	+	+	+	+	+	+	+
chr9	50833407	50836629	8.2	8.65	7.55	1.1	1.17e-05	0.00242	4	4	230.96	361.24	562.02	449.7	166.91	196.47	173	210.76	+	+	+	+	+	+	+	+
chr13	93761872	93763291	6.59	7.04	5.93	1.1	0.000401	0.0275	4	4	83.99	123.66	173.73	144.37	58.42	54.85	40	91.31	+	+	+	+	+	+	+	+
chr17	31873082	31874327	5.87	6.32	5.22	1.1	0.000911	0.0446	4	2	44.99	84.75	115.18	74.82	31.3	31.94	34	52.11	+	+	+	+	+	-	-	+
chr17	45798309	45799351	6.25	6.7	5.59	1.1	0.00104	0.048	4	4	64.49	84.75	162.17	103.12	33.38	57.62	37	65.03	+	+	+	+	+	+	+	+
chr16	11565160	11566137	5.98	6.42	5.33	1.09	0.000388	0.0269	4	4	68.24	75.95	122.11	76.43	32.34	45.13	31	52.57	+	+	+	+	+	+	+	+
chr13	55397976	55399931	6.74	7.19	6.1	1.09	0.000545	0.0327	4	4	79.49	150.98	201.08	151.65	58.42	85.39	44	85.78	+	+	+	+	+	+	+	+
chr13	19411759	19412901	5.63	6.07	4.98	1.09	0.000743	0.0396	4	4	38.24	65.77	100.92	63.9	30.77	28.46	32	35.05	+	+	+	+	+	+	+	+
chr6	143146814	143147852	5.76	6.2	5.12	1.08	0.000462	0.0298	4	3	60.74	61.13	88.21	84.12	40.68	44.43	33	21.21	+	+	+	+	+	+	+	-
chr6	108508817	108509643	6.48	6.93	5.84	1.08	0.000856	0.0431	4	4	72.74	100.96	177.97	135.07	56.85	55.54	37	80.24	+	+	+	+	+	+	+	+
chr6	17654670	17655552	6.32	6.76	5.67	1.08	0.00105	0.048	4	4	54.74	114.39	149.46	114.04	53.72	33.32	49	68.25	+	+	+	+	+	+	+	+
chr18	34779244	34779612	5.47	5.9	4.84	1.07	0.000577	0.0341	4	1	45.74	69.01	60.48	64.3	28.69	31.24	18	36.43	+	+	+	+	-	-	-	+
chr11	99142357	99144767	6.91	7.35	6.28	1.07	0.000857	0.0431	4	4	83.24	126.44	278.89	162.98	74.59	79.84	85	71.48	+	+	+	+	+	+	+	+
chr3	107831629	107833681	5.53	5.96	4.9	1.06	0.00109	0.0492	3	3	54.74	37.98	90.91	65.92	27.12	35.41	26	30.9	-	+	+	+	+	+	-	+
chr2	125013978	125016017	7.98	8.41	7.36	1.05	1.48e-05	0.00287	4	4	290.2	350.13	488.83	231.73	171.08	179.12	165	143.43	+	+	+	+	+	+	+	+
chr9	7805105	7807840	6.48	6.91	5.86	1.05	0.000114	0.0119	4	4	92.98	104.67	139.06	144.78	57.9	40.27	71	62.72	+	+	+	+	+	+	+	+
chr11	119954284	119955750	6.48	6.91	5.86	1.05	0.000986	0.0465	4	4	74.24	92.16	176.43	139.52	46.94	80.53	45	60.41	+	+	+	+	+	+	+	+
chr13	112551371	112552830	5.91	6.34	5.3	1.04	0.000239	0.0195	4	4	59.99	86.14	91.29	85.73	41.73	28.46	51	35.97	+	+	+	+	+	+	+	+
chr2	102001738	102002874	5.46	5.89	4.85	1.04	0.000254	0.0201	4	4	50.99	54.65	59.32	72.39	32.34	28.46	30	24.9	+	+	+	+	+	+	+	+
chr15	86156330	86157137	5.72	6.15	5.11	1.04	0.000298	0.0225	4	3	50.99	70.4	92.84	69.96	38.08	33.32	37	29.98	+	+	+	+	+	-	+	+
chr12	112593484	112594919	6.87	7.29	6.25	1.04	0.000547	0.0328	4	4	113.98	116.25	241.53	156.1	58.42	75.67	67	103.76	+	+	+	+	+	+	+	+
chr12	55445947	55447892	7.41	7.84	6.81	1.03	1.03e-05	0.00219	4	4	182.22	225.08	293.53	213.12	126.23	127.05	96	99.15	+	+	+	+	+	+	+	+
chr13	112535612	112537725	5.64	6.06	5.03	1.03	0.000761	0.0402	4	4	81.74	51.87	69.34	64.3	30.77	23.6	50	26.29	+	+	+	+	+	+	+	+
chr5	140771555	140772905	6.7	7.13	6.1	1.03	0.00102	0.0473	4	4	68.99	135.7	211.09	142.76	81.37	60.4	61	71.48	+	+	+	+	+	+	+	+
chr1	172706217	172707589	7.25	7.67	6.65	1.02	5.85e-05	0.0075	4	4	133.48	203.32	268.49	207.06	112.14	87.48	93	108.84	+	+	+	+	+	+	+	+
chr3	157271173	157273618	7.6	8.02	7.01	1.02	0.000132	0.0132	4	4	239.21	250.09	327.04	223.23	103.8	110.39	206	94.08	+	+	+	+	+	+	+	+
chr14	65805298	65806954	6.33	6.75	5.73	1.02	0.000422	0.0283	4	4	67.49	99.11	131.74	132.24	40.68	60.4	64	46.58	+	+	+	+	+	+	+	+
chr2	5044887	5045711	6.09	6.51	5.48	1.02	0.00101	0.0472	4	4	77.99	99.57	118.26	68.34	46.42	64.57	28	40.12	+	+	+	+	+	+	+	+
chr8	11840216	11841963	5.83	6.25	5.23	1.02	0.00102	0.0473	4	4	44.99	85.68	104.01	69.96	29.21	36.1	44	41.04	+	+	+	+	+	+	+	+
chr5	122209644	122211407	7.21	7.63	6.62	1.01	0.000293	0.0222	4	4	128.98	163.95	306.63	192.09	88.15	85.39	105	113.91	+	+	+	+	+	+	+	+
chr7	123148753	123149752	5.93	6.35	5.34	1.01	0.000311	0.0231	4	4	65.99	66.23	101.31	93.42	38.6	47.21	43	33.67	+	+	+	+	+	+	+	+
chr8	84126810	84127937	6.81	7.23	6.22	1.01	0.00035	0.0251	4	4	89.99	138.94	193.76	178.34	90.76	79.84	60	66.87	+	+	+	+	+	+	+	+
chr16	97737107	97738609	6.13	6.55	5.55	1.01	0.000671	0.0374	4	2	74.99	91.24	104.78	104.34	41.21	39.57	36	70.1	+	+	+	+	+	-	-	+
chr14	70203382	70205194	5.28	5.7	4.69	1.01	0.0009	0.0444	4	1	45.74	47.24	47.38	67.54	29.73	29.16	25	19.37	+	+	+	+	+	-	-	-
chr10	88749931	88751531	6.93	7.35	6.34	1	8.72e-05	0.00989	4	4	116.23	169.51	206.09	159.74	92.32	88.17	63	81.63	+	+	+	+	+	+	+	+
chr8	70529289	70530383	6.8	7.21	6.22	1	0.000628	0.0361	4	4	98.23	138.01	203.78	154.08	79.28	72.9	49	96.39	+	+	+	+	+	+	+	+
chr5	122232926	122235806	8.4	8.81	7.81	1	0.000935	0.0451	4	4	195.72	421.45	699.15	480.84	190.9	218.69	178	310.37	+	+	+	+	+	+	+	+
chr12	101979399	101980585	6.67	7.09	6.08	1	0.000998	0.0469	4	3	104.98	115.32	194.92	128.2	55.81	60.4	52	103.3	+	+	+	+	+	+	-	+
chr9	55387461	55388596	7.56	7.97	6.98	0.99	0.000714	0.0389	4	4	130.48	232.49	408.32	231.32	111.1	136.07	118	139.28	+	+	+	+	+	+	+	+
chr17	83990207	83991181	7.49	7.9	6.92	0.98	0.000271	0.021	4	4	148.48	231.1	349.77	227.28	145	115.94	95	128.21	+	+	+	+	+	+	+	+
chr15	86485660	86486919	7.02	7.43	6.45	0.98	0.000485	0.0306	4	4	111.73	152.37	250.39	174.7	87.11	101.36	66	95.92	+	+	+	+	+	+	+	+
chr5	150327364	150329096	7.96	8.37	7.4	0.97	0.000109	0.0117	4	4	227.96	331.6	502.31	261.25	178.39	149.26	166	180.78	+	+	+	+	+	+	+	+
chr6	146906121	146907093	5.61	6.02	5.05	0.97	0.000893	0.0442	4	3	50.24	60.67	80.51	67.54	39.12	33.32	26	34.13	+	+	+	+	+	+	-	+
chr11	115911174	115912689	7.49	7.9	6.93	0.97	0.000913	0.0446	4	4	126.73	214.43	346.69	265.29	113.19	126.35	92	155.88	+	+	+	+	+	+	+	+
chr19	53013461	53014586	7.4	7.8	6.85	0.96	0.000145	0.0141	4	4	149.98	211.19	315.87	215.95	129.36	109.69	106	115.29	+	+	+	+	+	+	+	+
chr2	118007825	118008517	6.39	6.8	5.83	0.96	0.00031	0.0231	4	4	86.99	108.37	130.2	119.3	50.59	59.01	76	42.43	+	+	+	+	+	+	+	+
chr6	134114863	134115950	6.04	6.44	5.49	0.96	0.000343	0.0249	4	4	74.99	76.88	88.98	107.57	52.16	37.49	48	41.51	+	+	+	+	+	+	+	+
chr8	124065498	124067189	8.18	8.58	7.63	0.96	0.000971	0.0461	4	4	188.22	379.31	606.32	361.54	227.94	174.95	153	235.66	+	+	+	+	+	+	+	+
chr2	153560610	153562630	8.08	8.48	7.53	0.95	8.99e-05	0.0101	4	4	239.96	289.92	497.69	398.34	158.57	210.36	194	176.63	+	+	+	+	+	+	+	+
chr4	43515610	43517082	6.09	6.48	5.53	0.95	0.001	0.047	4	4	56.99	82.9	117.49	100.7	48.51	45.82	40	50.73	+	+	+	+	+	+	+	+
chr7	107593516	107595250	5.91	6.3	5.35	0.95	0.00106	0.0485	4	4	87.74	73.18	65.49	89.37	47.99	25.69	48	41.97	+	+	+	+	+	+	+	+
chr17	49434603	49435717	7.71	8.11	7.17	0.94	4.99e-05	0.00677	4	4	211.47	261.67	365.95	265.7	148.13	131.21	121	174.32	+	+	+	+	+	+	+	+
chr14	101049439	101050564	7.48	7.88	6.94	0.94	5.62e-05	0.00737	4	4	239.96	202.39	278.51	220.4	147.09	107.61	145	91.77	+	+	+	+	+	+	+	+
chr14	78458157	78459609	8.1	8.49	7.56	0.94	0.000395	0.0272	4	4	245.96	312.62	534.67	348.6	168.48	194.39	137	253.65	+	+	+	+	+	+	+	+
chr7	115538926	115540570	6.82	7.21	6.28	0.93	0.000207	0.0176	4	4	107.23	158.39	188.37	138.31	87.11	72.9	73	77.94	+	+	+	+	+	+	+	+
chr5	149231519	149232533	6.88	7.27	6.34	0.93	0.00021	0.0178	4	4	114.73	165.8	194.14	143.16	84.5	92.34	67	81.17	+	+	+	+	+	+	+	+
chr9	40116555	40117621	6.4	6.79	5.87	0.92	0.000813	0.0418	4	4	107.98	112.08	146.76	76.03	64.68	52.07	53	63.64	+	+	+	+	+	+	+	+
chr5	66139598	66140527	6.44	6.83	5.91	0.92	0.00106	0.0486	4	4	105.73	84.29	144.07	120.51	71.46	66.65	41	61.8	+	+	+	+	+	+	+	+
chr16	16864875	16866282	7.55	7.93	7.03	0.9	0.000185	0.0164	4	4	170.97	254.26	329.74	219.19	131.96	146.49	131	114.37	+	+	+	+	+	+	+	+
chr6	136602511	136604194	7.16	7.54	6.66	0.88	0.00084	0.0426	4	4	132.73	175.99	246.53	189.26	100.15	91.64	78	133.74	+	+	+	+	+	+	+	+
chr15	86224629	86225656	7.31	7.67	6.81	0.87	0.000579	0.0342	4	4	142.48	175.53	286.98	212.31	118.4	109	102	118.98	+	+	+	+	+	+	+	+
chr2	168667197	168668627	7.82	8.19	7.33	0.86	0.00082	0.042	4	4	171.72	304.28	425.27	266.91	171.08	168.7	157	148.5	+	+	+	+	+	+	+	+
chr9	7672557	7673870	6.96	7.32	6.47	0.85	0.000255	0.0201	4	4	141.73	144.96	203.78	149.63	84.5	97.2	92	81.63	+	+	+	+	+	+	+	+
chr19	57343521	57344375	7.36	7.72	6.87	0.85	0.000848	0.0429	4	4	152.23	213.04	275.81	204.23	151.78	100.67	92	123.6	+	+	+	+	+	+	+	+
chr4	14967239	14968787	7.94	8.29	7.47	0.83	0.000753	0.04	4	4	190.47	344.57	422.19	296.43	180.99	150.65	175	200.15	+	+	+	+	+	+	+	+
chr2	180234784	180236871	8.02	8.37	7.55	0.82	0.000271	0.021	4	4	254.21	313.08	422.19	332.42	160.13	236.74	158	194.62	+	+	+	+	+	+	+	+
chr4	155125412	155127688	7.61	7.96	7.14	0.82	0.000287	0.0219	4	4	193.47	228.33	332.82	241.84	157	138.85	142	126.82	+	+	+	+	+	+	+	+
chr7	96266132	96268365	7.33	7.68	6.88	0.8	0.00067	0.0374	4	4	152.98	194.05	263.1	210.29	125.18	97.89	134	113.91	+	+	+	+	+	+	+	+
chr6	136449088	136450935	7.52	7.86	7.07	0.79	0.000642	0.0366	4	4	164.97	241.76	261.94	259.63	133.53	110.39	167	125.44	+	+	+	+	+	+	+	+
chr1	144184712	144185710	7.44	7.77	7	0.78	0.000661	0.0371	4	4	159.72	221.38	283.51	210.7	121.01	122.88	132	134.66	+	+	+	+	+	+	+	+
chr1	193336734	193339041	7.93	8.26	7.51	0.76	0.00054	0.0326	4	4	230.96	269.08	401.39	327.97	163.78	199.94	177	186.32	+	+	+	+	+	+	+	+
chr14	40955674	40956956	7.89	8.22	7.47	0.75	0.000896	0.0442	4	4	223.46	263.06	385.59	319.89	173.17	147.88	182	206.61	+	+	+	+	+	+	+	+
chr9	85496472	85497778	8.29	8.61	7.87	0.74	0.000865	0.0433	4	4	284.95	456.19	397.15	428.27	273.84	183.98	200	279.47	+	+	+	+	+	+	+	+
chr2	173060919	173062758	8.1	8.4	7.72	0.67	0.000801	0.0414	4	4	285.7	369.58	354.78	339.3	250.37	164.54	220	210.76	+	+	+	+	+	+	+	+
chr8	4238053	4239994	8.61	8.31	8.87	-0.56	0.000862	0.0433	4	4	346.44	288.07	313.94	316.65	496.56	434.6	427	511.44	+	+	+	+	+	+	+	+
chr2	163418573	163420617	8.59	8.28	8.85	-0.57	0.00109	0.0492	4	4	302.2	314.47	327.04	301.28	532.03	394.33	441	475.01	+	+	+	+	+	+	+	+
chr9	103364210	103367605	9.02	8.7	9.28	-0.58	0.000964	0.0458	4	4	456.68	426.08	379.82	401.98	776.66	570.67	559	585.23	+	+	+	+	+	+	+	+
chr13	92353904	92355666	8.86	8.54	9.12	-0.58	0.00104	0.0478	4	4	430.43	338.55	386.36	334.85	646.26	505.42	514	554.8	+	+	+	+	+	+	+	+
chr10	85916165	85917477	8.32	7.99	8.59	-0.6	0.000707	0.0387	4	4	295.45	232.49	248.07	237.79	423.54	380.45	350	386.47	+	+	+	+	+	+	+	+
chr11	20542254	20544055	9.18	8.85	9.46	-0.61	0.000165	0.0151	4	4	489.67	430.25	492.68	432.72	779.27	633.16	657	740.19	+	+	+	+	+	+	+	+
chr17	87106508	87108057	8.67	8.33	8.94	-0.61	0.000372	0.0261	4	4	337.44	300.11	349.38	302.09	565.93	447.79	454	501.76	+	+	+	+	+	+	+	+
chr16	55973206	55975305	8.92	8.58	9.19	-0.61	0.00109	0.0492	4	4	490.42	329.29	391.76	322.31	570.1	524.16	622	627.66	+	+	+	+	+	+	+	+
chr7	126501949	126503885	8.93	8.59	9.21	-0.62	0.000349	0.025	4	4	435.68	339.94	389.45	373.27	695.29	520.69	561	588	+	+	+	+	+	+	+	+
chr17	34119029	34123712	9.49	9.15	9.77	-0.62	0.000475	0.0302	4	4	620.15	472.4	645.99	532.61	918.01	858.09	712	999.83	+	+	+	+	+	+	+	+
chr8	9975324	9978270	8.53	8.18	8.81	-0.62	0.000606	0.0354	4	4	326.95	275.56	303.54	257.61	483.52	380.45	421	508.68	+	+	+	+	+	+	+	+
chr15	38298849	38302657	9.84	9.49	10.12	-0.63	0.000154	0.0146	4	4	800.87	611.8	829.35	630.88	1200.71	1064.29	1012	1179.23	+	+	+	+	+	+	+	+
[truncated: 1,444 more rows]

[truncated: 10 more sheets: Global_methylation_Fig3d, promoter_methylation_Fig3e, Supplemental figure 3, genebody_methylation_SupFig3e, Figure 4, Supplemental figure 4, Figure 5, Supplemental figure 5, Figure 6, Supplemental figure 6]
